# Supplementary material for: Poly[[diaqua­tris­(μ2-3-methyl­pyridine-2-carboxyl­ato)(3-methyl­pyridine-2-car­boxyl­ato)sodiumterbium(III)] ethanol monosolvate monohydrate]
Source: Acta Crystallogr Sect E Struct Rep Online. 2010 Oct 2;66(Pt 11):m1347–8. doi: 10.1107/S1600536810038456 (PMC3009174; doi:10.1107/S1600536810038456)
Supplement: Supplementary file 1 [file e-66-m1347-sup1.cif]

##############################################################################
###                                                                        ###
###        Electronic paper (Acta Crystallographica Section E)             ###
###                                                                        ###
##############################################################################
#                                                                            #
# This CIF contains the data in a paper accepted for publication in Acta     #
# Crystallographica Section E. It conforms to the requirements of Notes      #
# for Authors for Section E, and has been peer reviewed under the auspices   #
# of the IUCr Commission on Journals.                                        #
#                                                                            #
# Full details of the Crystallographic Information File format               #
# are given in the paper "The Crystallographic Information File (CIF):       #
# a New Standard Archive File for Crystallography" by S. R. Hall, F. H.      #
# Allen and I. D. Brown [Acta Cryst. (1991), A47, 655-685].                  #
#                                                                            #
# The current version of the core CIF dictionary is obtainable from          #
# ftp://ftp.iucr.org/pub/cif_core.dic. The current version number is 2.4.    #
#                                                                            #
# Software is freely available for graphical display of the structure(s) in  #
# this CIF.  For information consult the CIF home page http://www.iucr.org/  #
# cif/home.html                                                              #
#                                                                            #
# This file may be used for bona fide research purposes within the           #
# scientific community so long as proper attribution is given to the journal # 
# article from which it was obtained.                                        #
#                                                                            #
##############################################################################
                                             
data_global
_audit_creation_method     'WinGX routine CIF_UPDATE'
_audit_conform_dict_name     cif_core.dic
_audit_conform_dict_version     2.3
_journal_date_recd_electronic     2010-09-17
_journal_date_accepted     2010-09-26
_journal_name_full     'Acta Crystallographica, Section E'
_journal_year     2010
_journal_volume     66
_journal_issue     11
_journal_page_first     m1347
_journal_page_last     m1348
_journal_paper_category     QM
_journal_coeditor_code     IS2603
_publ_contact_author_name     'Prof. Sung Kwon Kang'
_publ_contact_author_address
;
Department of Chemistry
Chungnam National University
Daejeon 305-764
Korea
;
_publ_contact_author_email     skkang@cnu.ac.kr
_publ_contact_author_fax     '82(42)8218896'
_publ_contact_author_phone     '82(42)8216552'
_publ_section_title
;
Poly[[diaquatris(\m~2~-3-methylpyridine-2-carboxylato)(3-methylpyridine-\
2-carboxylato)sodiumterbium(III)] ethanol monosolvate monohydrate]
;
loop_
    _publ_author_name
    _publ_author_address
    'Lee, Taewoo'
; Department of Chemistry
  Chungnam National University
  Daejeon 305-764
  Republic of Korea
;
    'Kang, Sung Kwon'
;
  Department of Chemistry
  Chungnam National University
  Daejeon 305-764
  Republic of Korea
;
data_I
_audit_creation_method     'WinGX routine CIF_UPDATE'
_chemical_name_systematic
;
Poly[[diaquatris(\m~2~-3-methylpyridine-2-carboxylato)(3-methylpyridine-
2-carboxylato)sodiumterbium(III)] ethanol monosolvate monohydrate]
;
_chemical_formula_moiety     'C28 H28 N4 Na O10 Tb, C2 H6 O, H2 O'
_chemical_formula_sum     'C30 H36 N4 Na O12 Tb'
_chemical_formula_iupac     '[Na Tb (C7 H6 N O2)4 (H2 O)2], C2 H6 O, H2 O'
_chemical_formula_weight     826.54
_symmetry_cell_setting     orthorhombic
_symmetry_space_group_name_H-M     'P n a 21'
_symmetry_space_group_name_Hall     'P 2c -2n'
loop_
    _symmetry_equiv_pos_as_xyz
    'x, y, z'
    '-x, -y, z+1/2'
    'x+1/2, -y+1/2, z'
    '-x+1/2, y+1/2, z+1/2'
_cell_length_a     18.4662(6)
_cell_length_b     18.5290(5)
_cell_length_c     9.8939(3)
_cell_angle_alpha     90
_cell_angle_beta     90
_cell_angle_gamma     90
_cell_volume     3385.30(18)
_cell_formula_units_Z     4
_cell_measurement_reflns_used     9041
_cell_measurement_theta_min     2.33
_cell_measurement_theta_max     28.24
_cell_measurement_temperature     174(2)
_exptl_crystal_description     block
_exptl_crystal_colour     colourless
_exptl_crystal_size_max     0.16
_exptl_crystal_size_mid     0.11
_exptl_crystal_size_min     0.07
_exptl_crystal_density_diffrn     1.622
_exptl_crystal_density_method     'not measured'
_exptl_crystal_F_000     1664
_exptl_absorpt_coefficient_mu     2.168
_exptl_absorpt_correction_type     multi-scan
_exptl_absorpt_process_details     '(<i>SADABS</i>; Bruker, 2002)'
_exptl_absorpt_correction_T_min     0.704
_exptl_absorpt_correction_T_max     0.856
_diffrn_ambient_temperature     174(2)
_diffrn_radiation_type     MoK\a
_diffrn_radiation_wavelength     0.71073
_diffrn_measurement_device_type     'Bruker SMART CCD area-detector'
_diffrn_measurement_method     '\f and \w scans'
_diffrn_reflns_number     44141
_diffrn_reflns_av_R_equivalents     0.0383
_diffrn_reflns_theta_min     1.56
_diffrn_reflns_theta_max     28.3
_diffrn_reflns_theta_full     28.3
_diffrn_measured_fraction_theta_max     0.993
_diffrn_measured_fraction_theta_full     0.993
_diffrn_reflns_limit_h_min     -24
_diffrn_reflns_limit_h_max     20
_diffrn_reflns_limit_k_min     -18
_diffrn_reflns_limit_k_max     24
_diffrn_reflns_limit_l_min     -13
_diffrn_reflns_limit_l_max     8
_reflns_number_total     6652
_reflns_number_gt     5995
_reflns_threshold_expression     I>2\s(I)
_refine_ls_structure_factor_coef     Fsqd
_refine_ls_matrix_type     full
_refine_ls_R_factor_gt     0.0219
_refine_ls_wR_factor_ref     0.0454
_refine_ls_goodness_of_fit_ref     1.074
_refine_ls_restrained_S_all     1.077
_refine_ls_number_reflns     6652
_refine_ls_number_parameters     460
_refine_ls_number_restraints     6
_refine_ls_hydrogen_treatment     mixed
_refine_ls_weighting_scheme     calc
_refine_ls_weighting_details
         'calc w=1/[\s^2^(Fo^2^)+(0.0185P)^2^+0.0181P] where P=(Fo^2^+2Fc^2^)/3'
_refine_ls_shift/su_max     0.004
_refine_diff_density_max     0.506
_refine_diff_density_min     -0.561
_refine_ls_extinction_method     none
_refine_ls_abs_structure_details     'Flack (1983), 2234 Friedel pairs'
_refine_ls_abs_structure_Flack     0.001(6)
loop_
    _atom_type_symbol
    _atom_type_description
    _atom_type_scat_dispersion_real
    _atom_type_scat_dispersion_imag
    _atom_type_scat_source
    C C 0.0033 0.0016 'International Tables Vol C Tables 4.2.6.8 and 6.1.1.4'
    H H 0 0 'International Tables Vol C Tables 4.2.6.8 and 6.1.1.4'
    N N 0.0061 0.0033 'International Tables Vol C Tables 4.2.6.8 and 6.1.1.4'
    O O 0.0106 0.006 'International Tables Vol C Tables 4.2.6.8 and 6.1.1.4'
    Tb Tb -0.1723 4.1537 'International Tables Vol C Tables 4.2.6.8 and 6.1.1.4'
    Na Na 0.0362 0.0249 'International Tables Vol C Tables 4.2.6.8 and 6.1.1.4'
_computing_data_collection     'SMART (Bruker, 2002)'
_computing_cell_refinement     'SAINT (Bruker, 2002)'
_computing_data_reduction     'SAINT (Bruker, 2002)'
_computing_structure_solution     'SHELXS97 (Sheldrick, 2008)'
_computing_structure_refinement     'SHELXL97 (Sheldrick, 2008)'
_computing_molecular_graphics     'DIAMOND (Brandenburg, 2010)'
_computing_publication_material     'WinGX (Farrugia, 1999)'
loop_
    _atom_site_type_symbol
    _atom_site_label
    _atom_site_fract_x
    _atom_site_fract_y
    _atom_site_fract_z
    _atom_site_U_iso_or_equiv
    _atom_site_adp_type
    _atom_site_calc_flag
    _atom_site_refinement_flags
    _atom_site_occupancy
    _atom_site_disorder_assembly
    _atom_site_disorder_group
    Tb Tb1 0.878991(6) 0.769501(6) 0.19856(3) 0.01726(4) Uani d . 1 . .
    N N1 0.75484(13) 0.80674(13) 0.1090(2) 0.0206(5) Uani d . 1 . .
    C C2 0.74647(16) 0.87607(16) 0.0698(3) 0.0218(6) Uani d . 1 . .
    C C3 0.68063(18) 0.90306(18) 0.0214(3) 0.0302(8) Uani d . 1 . .
    C C4 0.62409(18) 0.8540(2) 0.0116(4) 0.0331(9) Uani d . 1 . .
    H H4 0.5794 0.8695 -0.0209 0.04 Uiso calc R 1 . .
    C C5 0.63268(17) 0.7836(2) 0.0487(3) 0.0304(8) Uani d . 1 . .
    H H5 0.5945 0.751 0.0412 0.036 Uiso calc R 1 . .
    C C6 0.69877(17) 0.76174(18) 0.0972(3) 0.0264(7) Uani d . 1 . .
    H H6 0.7047 0.7138 0.1227 0.032 Uiso calc R 1 . .
    C C7 0.81601(17) 0.91984(16) 0.0816(3) 0.0262(7) Uani d . 1 . .
    O O8 0.86652(10) 0.89129(11) 0.1516(2) 0.0254(5) Uani d . 1 . .
    O O9 0.82067(13) 0.97871(12) 0.0241(3) 0.0380(6) Uani d . 1 . .
    C C10 0.6682(2) 0.9806(2) -0.0189(5) 0.0563(12) Uani d . 1 . .
    H H10A 0.6886 0.989 -0.1068 0.084 Uiso calc R 1 . .
    H H10B 0.6911 1.0119 0.0457 0.084 Uiso calc R 1 . .
    H H10C 0.6172 0.9904 -0.0211 0.084 Uiso calc R 1 . .
    N N11 0.94179(14) 0.77843(13) -0.0307(2) 0.0242(6) Uani d . 1 . .
    C C12 0.93444(17) 0.72055(16) -0.1136(3) 0.0240(7) Uani d . 1 . .
    C C13 0.9646(2) 0.71841(19) -0.2442(3) 0.0331(9) Uani d . 1 . .
    C C14 1.0026(2) 0.77989(19) -0.2830(4) 0.0407(10) Uani d . 1 . .
    H H14 1.0233 0.7813 -0.3687 0.049 Uiso calc R 1 . .
    C C15 1.01063(19) 0.8380(2) -0.2005(4) 0.0404(9) Uani d . 1 . .
    H H15 1.0366 0.8783 -0.2285 0.049 Uiso calc R 1 . .
    C C16 0.97899(18) 0.83566(18) -0.0733(3) 0.0316(8) Uani d . 1 . .
    H H16 0.9839 0.8752 -0.0161 0.038 Uiso calc R 1 . .
    C C17 0.89107(17) 0.65991(18) -0.0524(3) 0.0231(7) Uani d . 1 . .
    O O18 0.85345(12) 0.67662(11) 0.0515(2) 0.0233(5) Uani d . 1 . .
    O O19 0.89462(13) 0.59921(13) -0.1012(2) 0.0421(6) Uani d . 1 . .
    C C20 0.9552(2) 0.6564(2) -0.3396(3) 0.0529(12) Uani d . 1 . .
    H H20A 0.9923 0.6211 -0.3232 0.079 Uiso calc R 1 . .
    H H20B 0.9588 0.6734 -0.431 0.079 Uiso calc R 1 . .
    H H20C 0.9085 0.6349 -0.3257 0.079 Uiso calc R 1 . .
    N N21 0.97062(13) 0.67355(13) 0.2657(2) 0.0218(6) Uani d . 1 . .
    C C22 1.03261(16) 0.69539(16) 0.3236(3) 0.0194(6) Uani d . 1 . .
    C C23 1.08422(19) 0.64699(18) 0.3738(3) 0.0252(8) Uani d . 1 . .
    C C24 1.06794(18) 0.57326(18) 0.3599(3) 0.0321(8) Uani d . 1 . .
    H H24 1.1007 0.5391 0.3917 0.039 Uiso calc R 1 . .
    C C25 1.00540(19) 0.55083(17) 0.3009(4) 0.0355(9) Uani d . 1 . .
    H H25 0.9954 0.5019 0.2915 0.043 Uiso calc R 1 . .
    C C26 0.95664(18) 0.60265(16) 0.2549(3) 0.0311(8) Uani d . 1 . .
    H H26 0.9133 0.5878 0.2157 0.037 Uiso calc R 1 . .
    C C27 1.04130(17) 0.77676(15) 0.3275(3) 0.0211(7) Uani d . 1 . .
    O O28 0.99116(11) 0.81287(11) 0.2681(2) 0.0216(5) Uani d . 1 . .
    O O29 1.09365(13) 0.80420(12) 0.3846(2) 0.0337(5) Uani d . 1 . .
    C C30 1.1533(2) 0.66829(19) 0.4411(4) 0.0365(9) Uani d . 1 . .
    H H30A 1.1797 0.7007 0.3835 0.055 Uiso calc R 1 . .
    H H30B 1.182 0.626 0.4579 0.055 Uiso calc R 1 . .
    H H30C 1.1428 0.6919 0.5253 0.055 Uiso calc R 1 . .
    N N31 0.85257(14) 0.81025(13) 0.4399(2) 0.0214(5) Uani d . 1 . .
    C C32 0.81292(16) 0.76643(16) 0.5184(3) 0.0209(7) Uani d . 1 . .
    C C33 0.79403(18) 0.78474(18) 0.6512(3) 0.0280(8) Uani d . 1 . .
    C C34 0.81700(15) 0.85172(17) 0.6973(5) 0.0374(7) Uani d . 1 . .
    H H34 0.8048 0.8663 0.7843 0.045 Uiso calc R 1 . .
    C C35 0.85745(19) 0.8969(2) 0.6171(3) 0.0376(9) Uani d . 1 . .
    H H35 0.8725 0.9417 0.6486 0.045 Uiso calc R 1 . .
    C C36 0.87514(16) 0.87394(18) 0.4880(4) 0.0298(8) Uani d . 1 . .
    H H36 0.9034 0.9035 0.4334 0.036 Uiso calc R 1 . .
    C C37 0.78728(16) 0.69799(17) 0.4476(3) 0.0213(7) Uani d . 1 . .
    O O38 0.80812(12) 0.69262(11) 0.3243(2) 0.0254(5) Uani d . 1 . .
    O O39 0.74967(12) 0.65377(12) 0.5063(2) 0.0306(5) Uani d . 1 . .
    C C40 0.7506(2) 0.7367(2) 0.7431(3) 0.0462(11) Uani d . 1 . .
    H H40A 0.748 0.7579 0.8315 0.069 Uiso calc R 1 . .
    H H40B 0.7734 0.6902 0.7491 0.069 Uiso calc R 1 . .
    H H40C 0.7025 0.7312 0.7075 0.069 Uiso calc R 1 . .
    Na Na41 0.84271(7) 1.08389(6) -0.09718(12) 0.0286(3) Uani d . 1 . .
    O O42 0.77005(16) 1.07464(14) -0.2808(3) 0.0468(7) Uani d D 1 . .
    H H42A 0.764(2) 1.058(2) -0.356(3) 0.056 Uiso d D 1 . .
    H H42B 0.7432(18) 1.1072(16) -0.257(3) 0.056 Uiso d D 1 . .
    O O43 0.96139(14) 1.04567(12) -0.1891(2) 0.0340(6) Uani d D 1 . .
    H H43A 0.9724(19) 1.0870(11) -0.209(3) 0.041 Uiso d D 1 . .
    H H43B 0.9744(18) 1.0202(16) -0.250(3) 0.041 Uiso d D 1 . .
    O O44 0.97142(17) 1.01756(16) 0.0874(3) 0.0452(7) Uani d . 1 . .
    H H44A 0.941(2) 0.988(2) 0.098(4) 0.052(14) Uiso d . 1 . .
    H H44B 0.984(2) 1.023(2) 0.011(4) 0.062(15) Uiso d . 1 . .
    C C45 0.8279(2) 1.0581(3) -0.6322(5) 0.0689(13) Uani d . 1 . .
    H H45A 0.854 1.0534 -0.7156 0.103 Uiso calc R 1 . .
    H H45B 0.8577 1.0418 -0.5588 0.103 Uiso calc R 1 . .
    H H45C 0.8152 1.1078 -0.6182 0.103 Uiso calc R 1 . .
    C C46 0.7615(2) 1.0140(2) -0.6381(4) 0.0559(12) Uani d . 1 . .
    H H46A 0.7321 1.0304 -0.7134 0.067 Uiso calc R 1 . .
    H H46B 0.7748 0.9642 -0.6553 0.067 Uiso calc R 1 . .
    O O47 0.71951(15) 1.01711(15) -0.5181(3) 0.0495(7) Uani d D 1 . .
    H H47 0.6882(18) 1.0467(18) -0.525(4) 0.059 Uiso d D 1 . .
loop_
    _atom_site_aniso_label
    _atom_site_aniso_U_11
    _atom_site_aniso_U_22
    _atom_site_aniso_U_33
    _atom_site_aniso_U_12
    _atom_site_aniso_U_13
    _atom_site_aniso_U_23
    Tb1 0.01829(7) 0.01596(6) 0.01754(6) -0.00143(5) 0.00021(9) -0.00065(11)
    N1 0.0205(14) 0.0203(14) 0.0209(12) -0.0017(11) 0.0016(10) -0.0017(11)
    C2 0.0209(17) 0.0235(16) 0.0210(14) 0.0002(13) 0.0029(13) 0.0008(13)
    C3 0.0251(19) 0.035(2) 0.0305(16) 0.0036(16) -0.0028(14) 0.0067(15)
    C4 0.025(2) 0.044(2) 0.0305(19) 0.0014(18) -0.0022(16) 0.0036(17)
    C5 0.020(2) 0.044(2) 0.0280(17) -0.0083(15) 0.0015(14) -0.0023(15)
    C6 0.026(2) 0.0266(17) 0.0266(16) -0.0051(15) 0.0025(14) 0.0011(14)
    C7 0.0258(19) 0.0212(17) 0.0316(17) -0.0033(14) 0.0038(14) -0.0019(14)
    O8 0.0195(12) 0.0218(11) 0.0349(12) -0.0002(9) -0.0038(9) -0.0015(9)
    O9 0.0319(14) 0.0284(13) 0.0535(15) -0.0011(11) 0.0010(12) 0.0213(12)
    C10 0.036(2) 0.048(3) 0.085(3) 0.006(2) -0.017(2) 0.022(2)
    N11 0.0229(16) 0.0250(15) 0.0247(13) -0.0018(12) 0.0002(11) 0.0026(11)
    C12 0.0243(19) 0.0261(18) 0.0215(15) 0.0066(13) 0.0013(13) 0.0045(14)
    C13 0.038(2) 0.040(2) 0.0216(16) 0.0124(17) 0.0079(15) 0.0019(15)
    C14 0.047(2) 0.049(2) 0.025(3) 0.0076(16) 0.0158(18) 0.0132(18)
    C15 0.034(2) 0.044(2) 0.044(2) 0.0016(17) 0.0119(17) 0.0187(19)
    C16 0.030(2) 0.0296(18) 0.0351(18) -0.0032(15) 0.0018(15) 0.0073(15)
    C17 0.0228(18) 0.0253(17) 0.0213(15) 0.0001(13) -0.0007(13) -0.0013(13)
    O18 0.0246(12) 0.0231(11) 0.0220(10) -0.0013(10) 0.0031(9) -0.0037(9)
    O19 0.0596(17) 0.0266(13) 0.0401(14) -0.0064(12) 0.0216(13) -0.0127(12)
    C20 0.085(3) 0.047(2) 0.026(2) 0.017(2) 0.0180(18) -0.0006(16)
    N21 0.0210(15) 0.0175(13) 0.0268(13) -0.0006(11) 0.0006(11) 0.0017(10)
    C22 0.0241(18) 0.0160(15) 0.0180(13) -0.0017(13) 0.0026(12) 0.0008(12)
    C23 0.025(2) 0.0234(17) 0.0274(17) 0.0017(15) 0.0017(15) 0.0037(14)
    C24 0.0251(19) 0.0253(18) 0.046(2) 0.0061(15) 0.0007(16) 0.0093(16)
    C25 0.037(2) 0.0160(17) 0.054(2) 0.0014(15) -0.0021(18) 0.0023(16)
    C26 0.030(2) 0.0186(16) 0.0453(19) -0.0021(14) -0.0054(15) 0.0001(14)
    C27 0.0213(18) 0.0237(17) 0.0184(14) -0.0023(13) 0.0035(12) 0.0010(13)
    O28 0.0177(11) 0.0172(11) 0.0298(11) 0.0004(9) -0.0021(9) 0.0012(9)
    O29 0.0307(14) 0.0242(12) 0.0463(14) -0.0051(11) -0.0151(12) -0.0019(11)
    C30 0.034(2) 0.032(2) 0.043(2) 0.0024(17) -0.0071(17) 0.0057(17)
    N31 0.0195(14) 0.0220(14) 0.0227(12) 0.0004(12) 0.0016(11) -0.0036(11)
    C32 0.0148(17) 0.0289(17) 0.0192(14) -0.0007(14) 0.0005(12) -0.0018(13)
    C33 0.0235(19) 0.039(2) 0.0215(14) -0.0012(15) -0.0014(12) 0.0010(13)
    C34 0.0322(17) 0.056(2) 0.0234(13) -0.0029(15) 0.003(2) -0.015(3)
    C35 0.039(2) 0.036(2) 0.038(2) -0.0087(17) 0.0002(17) -0.0173(17)
    C36 0.026(2) 0.0308(18) 0.0329(18) -0.0072(15) 0.0039(14) -0.0073(15)
    C37 0.0177(17) 0.0253(16) 0.0210(14) 0.0039(14) -0.0012(12) 0.0026(13)
    O38 0.0324(14) 0.0240(12) 0.0199(10) -0.0061(10) 0.0037(10) -0.0026(9)
    O39 0.0327(14) 0.0345(13) 0.0246(11) -0.0096(11) 0.0041(10) 0.0056(10)
    C40 0.051(3) 0.067(3) 0.0206(16) -0.005(2) 0.0059(16) -0.0044(17)
    Na41 0.0312(8) 0.0212(6) 0.0333(7) 0.0014(6) 0.0016(6) 0.0032(6)
    O42 0.0501(16) 0.0436(16) 0.047(2) 0.0212(12) -0.0120(14) -0.0133(14)
    O43 0.0413(15) 0.0226(13) 0.0382(14) -0.0012(12) 0.0097(12) -0.0011(11)
    O44 0.0456(19) 0.0522(19) 0.0379(16) -0.0228(15) -0.0070(14) 0.0054(14)
    C45 0.065(3) 0.067(3) 0.075(3) -0.007(3) 0.012(3) -0.009(3)
    C46 0.052(3) 0.063(3) 0.053(3) 0.006(2) 0.001(2) -0.011(2)
    O47 0.052(2) 0.0492(18) 0.0470(16) 0.0097(14) -0.0055(14) -0.0090(14)
_geom_special_details
;
All e.s.d.'s (except the e.s.d. in the dihedral angle between two l.s. planes)
are estimated using the full covariance matrix. The cell e.s.d.'s are taken
into account individually in the estimation of e.s.d.'s in distances, angles
and torsion angles; correlations between e.s.d.'s in cell parameters are only
used when they are defined by crystal symmetry. An approximate (isotropic)
treatment of cell e.s.d.'s is used for estimating e.s.d.'s involving l.s.
planes.
;
loop_
    _geom_bond_atom_site_label_1
    _geom_bond_atom_site_label_2
    _geom_bond_site_symmetry_2
    _geom_bond_distance
    _geom_bond_publ_flag
    Tb1 O8 . 2.315(2) y
    Tb1 O18 . 2.302(2) y
    Tb1 O28 . 2.326(2) y
    Tb1 O38 . 2.300(2) y
    Tb1 N1 . 2.553(2) y
    Tb1 N11 . 2.553(3) y
    Tb1 N21 . 2.543(2) y
    Tb1 N31 . 2.551(2) y
    Na41 O9 . 2.324(2) y
    Na41 O29 2_774 2.390(3) y
    Na41 O39 4_654 2.374(2) y
    Na41 O42 . 2.265(3) y
    Na41 O43 . 2.476(3) y
    N1 C6 . 1.334(4) ?
    N1 C2 . 1.351(4) ?
    C2 C3 . 1.399(4) ?
    C2 C7 . 1.523(4) ?
    C3 C4 . 1.387(4) ?
    C3 C10 . 1.509(5) ?
    C4 C5 . 1.366(5) ?
    C4 H4 . 0.93 ?
    C5 C6 . 1.372(4) ?
    C5 H5 . 0.93 ?
    C6 H6 . 0.93 ?
    C7 O9 . 1.233(3) ?
    C7 O8 . 1.277(4) ?
    C10 H10A . 0.96 ?
    C10 H10B . 0.96 ?
    C10 H10C . 0.96 ?
    N11 C16 . 1.332(4) ?
    N11 C12 . 1.357(3) ?
    C12 C13 . 1.408(4) ?
    C12 C17 . 1.507(4) ?
    C13 C14 . 1.392(5) ?
    C13 C20 . 1.497(5) ?
    C14 C15 . 1.360(5) ?
    C14 H14 . 0.93 ?
    C15 C16 . 1.388(4) ?
    C15 H15 . 0.93 ?
    C16 H16 . 0.93 ?
    C17 O19 . 1.226(4) ?
    C17 O18 . 1.279(3) ?
    C20 H20A . 0.96 ?
    C20 H20B . 0.96 ?
    C20 H20C . 0.96 ?
    N21 C22 . 1.343(4) ?
    N21 C26 . 1.343(4) ?
    C22 C23 . 1.400(4) ?
    C22 C27 . 1.517(4) ?
    C23 C24 . 1.406(4) ?
    C23 C30 . 1.493(5) ?
    C24 C25 . 1.359(4) ?
    C24 H24 . 0.93 ?
    C25 C26 . 1.393(4) ?
    C25 H25 . 0.93 ?
    C26 H26 . 0.93 ?
    C27 O29 . 1.230(4) ?
    C27 O28 . 1.285(3) ?
    C30 H30A . 0.96 ?
    C30 H30B . 0.96 ?
    C30 H30C . 0.96 ?
    N31 C36 . 1.339(4) ?
    N31 C32 . 1.341(4) ?
    C32 C33 . 1.401(4) ?
    C32 C37 . 1.524(4) ?
    C33 C34 . 1.389(4) ?
    C33 C40 . 1.505(5) ?
    C34 C35 . 1.374(5) ?
    C34 H34 . 0.93 ?
    C35 C36 . 1.385(5) ?
    C35 H35 . 0.93 ?
    C36 H36 . 0.93 ?
    C37 O39 . 1.221(3) ?
    C37 O38 . 1.283(3) ?
    C40 H40A . 0.96 ?
    C40 H40B . 0.96 ?
    C40 H40C . 0.96 ?
    O42 H42A . 0.814(18) ?
    O42 H42B . 0.814(18) ?
    O43 H43A . 0.817(18) ?
    O43 H43B . 0.806(17) ?
    O44 H44A . 0.80(4) ?
    O44 H44B . 0.80(4) ?
    C45 C46 . 1.474(5) ?
    C45 H45A . 0.96 ?
    C45 H45B . 0.96 ?
    C45 H45C . 0.96 ?
    C46 O47 . 1.419(5) ?
    C46 H46A . 0.97 ?
    C46 H46B . 0.97 ?
    O47 H47 . 0.800(18) ?
loop_
    _geom_angle_atom_site_label_1
    _geom_angle_atom_site_label_2
    _geom_angle_atom_site_label_3
    _geom_angle_site_symmetry_1
    _geom_angle_site_symmetry_3
    _geom_angle
    _geom_angle_publ_flag
    O38 Tb1 O18 . . 76.25(7) ?
    O38 Tb1 O8 . . 130.96(7) ?
    O18 Tb1 O8 . . 125.56(7) ?
    O38 Tb1 O28 . . 124.11(7) ?
    O18 Tb1 O28 . . 128.87(7) ?
    O8 Tb1 O28 . . 79.11(7) ?
    O38 Tb1 N21 . . 78.72(8) ?
    O18 Tb1 N21 . . 77.21(8) ?
    O8 Tb1 N21 . . 143.13(7) ?
    O28 Tb1 N21 . . 64.64(7) ?
    O38 Tb1 N31 . . 64.42(7) ?
    O18 Tb1 N31 . . 140.66(8) ?
    O8 Tb1 N31 . . 83.12(8) ?
    O28 Tb1 N31 . . 77.95(8) ?
    N21 Tb1 N31 . . 95.15(8) ?
    O38 Tb1 N1 . . 81.03(8) ?
    O18 Tb1 N1 . . 78.40(8) ?
    O8 Tb1 N1 . . 65.02(7) ?
    O28 Tb1 N1 . . 144.00(7) ?
    N21 Tb1 N1 . . 151.31(8) ?
    N31 Tb1 N1 . . 94.19(8) ?
    O38 Tb1 N11 . . 141.19(7) ?
    O18 Tb1 N11 . . 65.17(7) ?
    O8 Tb1 N11 . . 78.69(7) ?
    O28 Tb1 N11 . . 80.56(8) ?
    N21 Tb1 N11 . . 88.57(8) ?
    N31 Tb1 N11 . . 154.06(8) ?
    N1 Tb1 N11 . . 94.71(8) ?
    C6 N1 C2 . . 118.7(3) ?
    C6 N1 Tb1 . . 123.9(2) ?
    C2 N1 Tb1 . . 117.35(19) ?
    N1 C2 C3 . . 122.5(3) ?
    N1 C2 C7 . . 112.8(3) ?
    C3 C2 C7 . . 124.6(3) ?
    C4 C3 C2 . . 116.4(3) ?
    C4 C3 C10 . . 119.4(3) ?
    C2 C3 C10 . . 124.2(3) ?
    C5 C4 C3 . . 121.3(3) ?
    C5 C4 H4 . . 119.3 ?
    C3 C4 H4 . . 119.3 ?
    C4 C5 C6 . . 118.6(3) ?
    C4 C5 H5 . . 120.7 ?
    C6 C5 H5 . . 120.7 ?
    N1 C6 C5 . . 122.5(3) ?
    N1 C6 H6 . . 118.8 ?
    C5 C6 H6 . . 118.8 ?
    O9 C7 O8 . . 124.5(3) ?
    O9 C7 C2 . . 119.6(3) ?
    O8 C7 C2 . . 115.9(3) ?
    C7 O8 Tb1 . . 125.82(19) ?
    C7 O9 Na41 . . 172.7(2) ?
    C3 C10 H10A . . 109.5 ?
    C3 C10 H10B . . 109.5 ?
    H10A C10 H10B . . 109.5 ?
    C3 C10 H10C . . 109.5 ?
    H10A C10 H10C . . 109.5 ?
    H10B C10 H10C . . 109.5 ?
    C16 N11 C12 . . 119.3(3) ?
    C16 N11 Tb1 . . 124.5(2) ?
    C12 N11 Tb1 . . 116.12(19) ?
    N11 C12 C13 . . 122.5(3) ?
    N11 C12 C17 . . 113.6(3) ?
    C13 C12 C17 . . 123.9(3) ?
    C14 C13 C12 . . 115.4(3) ?
    C14 C13 C20 . . 120.9(3) ?
    C12 C13 C20 . . 123.7(3) ?
    C15 C14 C13 . . 122.5(4) ?
    C15 C14 H14 . . 118.7 ?
    C13 C14 H14 . . 118.7 ?
    C14 C15 C16 . . 118.3(3) ?
    C14 C15 H15 . . 120.9 ?
    C16 C15 H15 . . 120.9 ?
    N11 C16 C15 . . 121.9(3) ?
    N11 C16 H16 . . 119 ?
    C15 C16 H16 . . 119 ?
    O19 C17 O18 . . 124.6(3) ?
    O19 C17 C12 . . 119.8(3) ?
    O18 C17 C12 . . 115.5(3) ?
    C17 O18 Tb1 . . 125.3(2) ?
    C13 C20 H20A . . 109.5 ?
    C13 C20 H20B . . 109.5 ?
    H20A C20 H20B . . 109.5 ?
    C13 C20 H20C . . 109.5 ?
    H20A C20 H20C . . 109.5 ?
    H20B C20 H20C . . 109.5 ?
    C22 N21 C26 . . 119.5(3) ?
    C22 N21 Tb1 . . 117.91(18) ?
    C26 N21 Tb1 . . 122.4(2) ?
    N21 C22 C23 . . 122.6(3) ?
    N21 C22 C27 . . 113.6(2) ?
    C23 C22 C27 . . 123.8(3) ?
    C22 C23 C24 . . 116.2(3) ?
    C22 C23 C30 . . 124.8(3) ?
    C24 C23 C30 . . 118.9(3) ?
    C25 C24 C23 . . 121.4(3) ?
    C25 C24 H24 . . 119.3 ?
    C23 C24 H24 . . 119.3 ?
    C24 C25 C26 . . 118.6(3) ?
    C24 C25 H25 . . 120.7 ?
    C26 C25 H25 . . 120.7 ?
    N21 C26 C25 . . 121.6(3) ?
    N21 C26 H26 . . 119.2 ?
    C25 C26 H26 . . 119.2 ?
    O29 C27 O28 . . 124.2(3) ?
    O29 C27 C22 . . 120.4(3) ?
    O28 C27 C22 . . 115.5(3) ?
    C27 O28 Tb1 . . 126.68(18) ?
    C27 O29 Na41 . 2_775 141.3(2) ?
    C23 C30 H30A . . 109.5 ?
    C23 C30 H30B . . 109.5 ?
    H30A C30 H30B . . 109.5 ?
    C23 C30 H30C . . 109.5 ?
    H30A C30 H30C . . 109.5 ?
    H30B C30 H30C . . 109.5 ?
    C36 N31 C32 . . 119.8(3) ?
    C36 N31 Tb1 . . 122.3(2) ?
    C32 N31 Tb1 . . 117.86(18) ?
    N31 C32 C33 . . 122.2(3) ?
    N31 C32 C37 . . 114.0(2) ?
    C33 C32 C37 . . 123.7(3) ?
    C34 C33 C32 . . 116.6(3) ?
    C34 C33 C40 . . 119.6(3) ?
    C32 C33 C40 . . 123.8(3) ?
    C35 C34 C33 . . 121.4(4) ?
    C35 C34 H34 . . 119.3 ?
    C33 C34 H34 . . 119.3 ?
    C34 C35 C36 . . 118.3(3) ?
    C34 C35 H35 . . 120.9 ?
    C36 C35 H35 . . 120.9 ?
    N31 C36 C35 . . 121.7(3) ?
    N31 C36 H36 . . 119.2 ?
    C35 C36 H36 . . 119.2 ?
    O39 C37 O38 . . 124.8(3) ?
    O39 C37 C32 . . 121.1(3) ?
    O38 C37 C32 . . 114.1(3) ?
    C37 O38 Tb1 . . 129.57(19) ?
    C37 O39 Na41 . 4_645 124.7(2) ?
    C33 C40 H40A . . 109.5 ?
    C33 C40 H40B . . 109.5 ?
    H40A C40 H40B . . 109.5 ?
    C33 C40 H40C . . 109.5 ?
    H40A C40 H40C . . 109.5 ?
    H40B C40 H40C . . 109.5 ?
    O42 Na41 O9 . . 104.30(10) ?
    O42 Na41 O39 . 4_654 87.81(9) ?
    O9 Na41 O39 . 4_654 96.24(9) ?
    O42 Na41 O29 . 2_774 107.23(11) ?
    O9 Na41 O29 . 2_774 148.47(10) ?
    O39 Na41 O29 4_654 2_774 84.99(9) ?
    O42 Na41 O43 . . 102.01(10) ?
    O9 Na41 O43 . . 96.01(9) ?
    O39 Na41 O43 4_654 . 161.88(10) ?
    O29 Na41 O43 2_774 . 77.59(9) ?
    H42A O42 H42B . . 117(4) ?
    H43A O43 H43B . . 107(3) ?
    H44A O44 H44B . . 115(4) ?
    C46 C45 H45A . . 109.5 ?
    C46 C45 H45B . . 109.5 ?
    H45A C45 H45B . . 109.5 ?
    C46 C45 H45C . . 109.5 ?
    H45A C45 H45C . . 109.5 ?
    H45B C45 H45C . . 109.5 ?
    O47 C46 C45 . . 113.5(4) ?
    O47 C46 H46A . . 108.9 ?
    C45 C46 H46A . . 108.9 ?
    O47 C46 H46B . . 108.9 ?
    C45 C46 H46B . . 108.9 ?
    H46A C46 H46B . . 107.7 ?
    C46 O47 H47 . . 111(3) ?
loop_
    _geom_hbond_atom_site_label_D
    _geom_hbond_atom_site_label_H
    _geom_hbond_atom_site_label_A
    _geom_hbond_site_symmetry_A
    _geom_hbond_distance_DH
    _geom_hbond_distance_HA
    _geom_hbond_distance_DA
    _geom_hbond_angle_DHA
    O42 H42A O47 . 0.814(18) 1.95(2) 2.742(4) 163(4)
    O42 H42B O38 4_654 0.814(18) 2.01(2) 2.819(3) 169(4)
    O43 H43A O28 2_774 0.817(18) 1.986(19) 2.796(3) 171(4)
    O43 H43A O29 2_774 0.817(18) 2.53(3) 3.050(3) 122(3)
    O43 H43B O44 2_774 0.806(17) 2.02(2) 2.794(4) 162(3)
    O44 H44A O8 . 0.80(4) 2.31(4) 3.103(4) 170(4)
    O44 H44A O9 . 0.80(4) 2.34(4) 2.943(4) 133(4)
    O44 H44B O43 . 0.80(4) 2.07(4) 2.790(4) 151(4)
    O47 H47 O19 4_654 0.800(18) 1.96(2) 2.726(3) 159(4)
