# Supplementary material for: Poly[[diaqua­tris­(μ2-3-methyl­pyridine-2-carboxyl­ato)(3-methyl­pyridine-2-car­boxyl­ato)sodiumterbium(III)] ethanol monosolvate monohydrate]
Source: Acta Crystallogr Sect E Struct Rep Online. 2010 Oct 2;66(Pt 11):m1347–8. doi: 10.1107/S1600536810038456 (PMC3009174; doi:10.1107/S1600536810038456)
Supplement: Supplementary file 2 [file e-66-m1347-Isup2.hkl]

#
# h,k,l, Fc-squared, Fo-squared, sigma(Fo-squared) and status flag
#
data_I
_shelx_title ' Na[Tb(3-mePic)4]3H2O CH3CH2OH in Pna2(1)'
_shelx_refln_list_code          4
_shelx_F_calc_maximum      397.74
_exptl_crystal_F_000      1664.00
_reflns_d_resolution_high  0.7495
 
loop_
 _symmetry_equiv_pos_as_xyz
 'x, y, z'
 '-x, -y, z+1/2'
 'x+1/2, -y+1/2, z'
 '-x+1/2, y+1/2, z+1/2'
 
_cell_length_a    18.4662
_cell_length_b    18.5290
_cell_length_c     9.8939
_cell_angle_alpha  90.000
_cell_angle_beta   90.000
_cell_angle_gamma  90.000
 
_shelx_F_squared_multiplier     1.000
 
loop_
 _refln_index_h
 _refln_index_k
 _refln_index_l
 _refln_F_squared_calc
 _refln_F_squared_meas
 _refln_F_squared_sigma
 _refln_observed_status
   2   0 -13     5805.87     5720.28    232.48 o
   4   0 -13      371.38      298.60     72.76 o
   0   1 -13     6040.85     6097.63    247.88 o
   1   1 -13        0.23       23.20     38.05 o
   2   1 -13       73.87       60.57     39.84 o
   3   1 -13       41.50       33.84     39.58 o
   4   1 -13     3502.64     3530.13    134.96 o
   1   2 -13       26.89        4.65     36.26 o
   2   2 -13     5242.08     5241.74    155.22 o
   3   2 -13       19.32       17.80     39.40 o
   0   3 -13     6356.61     6162.37    239.80 o
   1   3 -13      113.19      152.11     45.57 o
   2   3 -13       39.51       67.00     41.78 o
   3   3 -13      234.65       91.09     82.38 o
   1   4 -13      632.70      616.22     62.06 o
   0   0 -12     4651.48     4513.33    223.31 o
   2   0 -12       24.39      -35.51     35.51 o
   4   0 -12     7280.43     6814.48    217.76 o
   6   0 -12      119.19      117.62     49.63 o
   8   0 -12     4634.01     4589.58    200.46 o
  10   0 -12      828.93      910.76    122.15 o
   1   1 -12        4.22      -20.49     26.07 o
   2   1 -12     5842.83     5859.57    133.67 o
   3   1 -12       15.72       14.01     28.75 o
   4   1 -12       81.64       51.05     31.46 o
   5   1 -12        6.21        8.80     30.82 o
   6   1 -12     4535.11     4734.71    125.60 o
   7   1 -12        7.69        0.84     30.93 o
   8   1 -12       44.06       11.60     37.05 o
   9   1 -12       75.45       79.46     41.43 o
  10   1 -12     5041.61     5025.20    164.94 o
   0   2 -12     6141.31     5925.54    184.05 o
   1   2 -12      544.23      579.95     50.73 o
   2   2 -12       55.75       60.83     30.40 o
   3   2 -12      330.20      342.20     40.85 o
   4   2 -12     6305.85     6274.78    140.22 o
   5   2 -12      346.04      270.95     40.87 o
   6   2 -12       35.89       15.48     31.58 o
   7   2 -12        6.03       26.71     33.73 o
   8   2 -12     5467.67     5470.48    156.08 o
   9   2 -12       51.77       90.35     45.10 o
  10   2 -12      414.63      408.64     59.85 o
   1   3 -12      520.50      514.31     45.25 o
   2   3 -12     5674.50     5652.84    130.57 o
   3   3 -12      142.45      104.48     32.71 o
   4   3 -12      211.47      183.53     35.60 o
   5   3 -12      202.68      167.27     34.55 o
   6   3 -12     4160.08     4035.01    110.94 o
   7   3 -12      364.58      380.30     45.91 o
   8   3 -12      187.18      257.68     48.22 o
   9   3 -12      137.88      113.65     46.19 o
   0   4 -12     4264.52     4488.33    196.67 o
   1   4 -12      784.92      714.42     52.52 o
   2   4 -12       28.10       32.50     28.52 o
   3   4 -12      446.29      487.00     45.04 o
   4   4 -12     4600.09     4450.06    114.63 o
   5   4 -12      543.08      510.97     45.40 o
   6   4 -12       95.80       35.51     30.91 o
   7   4 -12      694.22      526.36     53.51 o
   8   4 -12     4283.39     4229.71    136.49 o
   9   4 -12      345.83      281.42     53.25 o
   1   5 -12     1478.76     1423.71     66.27 o
   2   5 -12     3872.18     3740.27    101.53 o
   3   5 -12     1442.67     1477.99     65.81 o
   4   5 -12      251.47      183.68     34.67 o
   5   5 -12      671.23      681.73     48.12 o
   6   5 -12     3529.49     3618.71    102.28 o
   7   5 -12      998.34      971.91     64.16 o
   8   5 -12       18.04       29.47     36.56 o
   0   6 -12     1473.11     1384.71     90.00 o
   1   6 -12     1722.04     1864.06     71.87 o
   2   6 -12      112.59      115.52     30.48 o
   3   6 -12     1230.02     1301.13     69.10 o
   4   6 -12     2323.02     2620.01     95.14 o
   5   6 -12      717.29      743.67     58.49 o
   6   6 -12       50.23       71.20     38.52 o
   7   6 -12     1729.27     1629.42     95.21 o
   8   6 -12     1558.96     1475.48    162.61 o
   1   7 -12     1518.53     1598.67     76.05 o
   2   7 -12     1585.11     1598.31     77.41 o
   3   7 -12      878.30      932.00     60.21 o
   4   7 -12       30.79       -6.15     35.14 o
   5   7 -12     2780.42     2826.25    106.00 o
   6   7 -12     1890.10     1687.01    101.03 o
   7   7 -12     1409.28     1412.89     96.66 o
   0   8 -12      976.50     1177.98    173.56 o
   1   8 -12     1810.29     1904.94     94.66 o
   2   8 -12       58.29       58.89     33.49 o
   3   8 -12     2418.65     2484.40    101.10 o
   4   8 -12     1715.79     1853.18     89.65 o
   5   8 -12     1382.06     1568.22     96.74 o
   6   8 -12       21.95       -9.90     42.11 o
   1   9 -12     1889.50     1949.16    115.38 o
   2   9 -12      865.47      728.24     77.09 o
   3   9 -12     1532.67     1612.24     82.81 o
   4   9 -12        4.46       79.22     41.26 o
   5   9 -12     2606.52     2128.58    342.14 o
   0  10 -12      837.32      939.32    174.12 o
   1  10 -12     1398.67     1161.88    133.68 o
   2  10 -12      105.67       53.72     70.74 o
   2   0 -11     4474.51     4608.15    161.81 o
   4   0 -11      479.38      349.35     57.12 o
   6   0 -11     5453.72     5379.23    182.77 o
   8   0 -11      157.47      194.42     51.73 o
  10   0 -11     8015.79     7886.93    245.88 o
  12   0 -11      448.21      388.34     73.16 o
   0   1 -11     5535.83     5255.79    162.58 o
   1   1 -11      458.18      538.67     43.63 o
   2   1 -11       13.46      -14.45     23.61 o
   3   1 -11       27.68       20.13     26.20 o
   4   1 -11     5952.11     5969.93    136.08 o
   5   1 -11        7.49        1.59     26.74 o
   6   1 -11      725.46      755.41     53.35 o
   7   1 -11       81.78       85.31     31.13 o
   8   1 -11     6967.01     6753.27    152.77 o
   9   1 -11      112.91       82.48     33.87 o
  10   1 -11     1109.30      919.44     65.20 o
  11   1 -11      237.94      269.56     44.20 o
  12   1 -11     3912.69     4320.16    135.20 o
  13   1 -11       19.96       52.54     43.94 o
   1   2 -11       86.11       77.86     27.57 o
   2   2 -11     5733.31     5407.24    121.54 o
   3   2 -11      111.35       91.35     28.50 o
   4   2 -11      277.24      226.11     37.37 o
   5   2 -11      193.32      148.89     36.45 o
   6   2 -11     5923.46     5899.92    137.10 o
   7   2 -11      229.13      211.26     36.98 o
   8   2 -11      119.96      111.65     41.51 o
   9   2 -11      479.23      507.57     47.78 o
  10   2 -11     7764.27     8059.57    175.88 o
  11   2 -11      236.19      240.28     42.66 o
  12   2 -11      307.89      239.89     47.60 o
  13   2 -11      174.37      183.23     50.07 o
   0   3 -11     6766.63     6678.44    204.17 o
   1   3 -11      733.53      652.46     47.36 o
   2   3 -11      193.08      210.15     33.02 o
   3   3 -11      379.51      388.65     39.56 o
   4   3 -11     5099.04     5094.90    127.09 o
   5   3 -11      480.20      418.57     43.04 o
   6   3 -11      496.50      434.80     42.68 o
   7   3 -11     1000.60      903.23     57.54 o
   8   3 -11     7870.90     7599.11    164.15 o
   9   3 -11      205.69      205.20     38.62 o
  10   3 -11      212.53      135.65     36.00 o
  11   3 -11      588.25      567.07     53.97 o
  12   3 -11     3487.77     3448.69    120.67 o
  13   3 -11      103.17      129.61     54.57 o
   1   4 -11     1620.72     1556.38     65.63 o
   2   4 -11     7460.45     7101.26    150.00 o
   3   4 -11     1110.21     1025.71     54.37 o
   4   4 -11       96.45      108.32     29.30 o
   5   4 -11      770.06      911.50     57.49 o
   6   4 -11     6116.11     6165.47    133.79 o
   7   4 -11      921.28      947.07     57.90 o
   8   4 -11       76.72      129.14     34.42 o
   9   4 -11     1224.94     1181.48     64.68 o
  10   4 -11     4770.29     4751.09    126.64 o
  11   4 -11      255.40      218.61     40.69 o
  12   4 -11      383.39      372.83     60.60 o
  13   4 -11      550.81      586.98     97.13 o
   0   5 -11     5037.91     4901.57    228.27 o
   1   5 -11     1986.35     2101.18     74.45 o
   2   5 -11      325.14      267.98     34.84 o
   3   5 -11      632.35      667.54     45.11 o
   4   5 -11     3767.75     3791.94     98.90 o
   5   5 -11      703.12      646.84     45.34 o
   6   5 -11      112.56       63.71     27.99 o
   7   5 -11     1724.45     1713.42     69.17 o
   8   5 -11     4663.85     4546.77    113.99 o
   9   5 -11      609.29      598.55     53.08 o
  10   5 -11      291.82      299.92     42.26 o
  11   5 -11     1112.02     1157.96     68.95 o
  12   5 -11     2021.04     2214.53    114.69 o
   1   6 -11     2200.44     2044.60     71.47 o
   2   6 -11     4051.64     4011.68    102.83 o
   3   6 -11     2725.17     2584.53     80.69 o
   4   6 -11      119.86      121.08     27.25 o
   5   6 -11     1908.54     1784.70     90.17 o
   6   6 -11     5007.46     4741.06    125.75 o
   7   6 -11     1072.98     1014.01     63.14 o
   8   6 -11      316.21      292.70     44.32 o
   9   6 -11     2029.97     2066.56     76.83 o
  10   6 -11     2461.84     2454.89     86.20 o
  11   6 -11      334.10      300.60     56.96 o
  12   6 -11      115.62       66.07     49.44 o
   0   7 -11     2760.77     2816.07    117.03 o
   1   7 -11     1775.41     1826.98     64.93 o
   2   7 -11       58.47       55.45     30.46 o
   3   7 -11     1320.58     1211.63     65.62 o
   4   7 -11     2591.17     2566.48     88.57 o
   5   7 -11     1392.65     1429.40     69.40 o
   6   7 -11       94.48       72.54     33.32 o
   7   7 -11     1619.70     1540.77     74.16 o
   8   7 -11     1780.92     1911.14     86.60 o
   9   7 -11      399.52      450.77     52.05 o
  10   7 -11      182.94      155.32     48.13 o
  11   7 -11     1726.60     1699.09    113.76 o
   1   8 -11     2157.73     2101.45     83.70 o
   2   8 -11     1814.26     1928.36     76.62 o
   3   8 -11     1525.70     1405.36     67.82 o
   4   8 -11       22.37       49.43     31.50 o
   5   8 -11     3255.20     3316.04    102.19 o
   6   8 -11     2278.81     2303.78     90.36 o
   7   8 -11      977.66      988.53     64.50 o
   8   8 -11      111.02       77.55     36.67 o
   9   8 -11     3353.16     3426.62    130.91 o
  10   8 -11      988.05     1029.01     93.21 o
  11   8 -11      585.56      635.28    139.16 o
   0   9 -11     1439.75     1621.19    117.21 o
   1   9 -11     1744.98     1728.22     84.76 o
   2   9 -11      193.23      178.50     41.98 o
   3   9 -11     2733.95     2881.29     93.60 o
   4   9 -11     2085.98     2054.85     84.27 o
   5   9 -11     1648.72     1665.35     77.47 o
   6   9 -11        4.24      -12.16     30.70 o
   7   9 -11     1848.85     1966.82     85.39 o
   8   9 -11      835.73      853.09     70.43 o
   9   9 -11      337.60      335.69     56.51 o
  10   9 -11       53.80       26.08     59.98 o
   1  10 -11     1829.35     1980.63    133.41 o
   2  10 -11     1065.82     1156.30     74.93 o
   3  10 -11     2426.82     2647.01    108.95 o
   4  10 -11       15.95       15.54     32.14 o
   5  10 -11     3312.17     3466.43    107.82 o
   6  10 -11      796.05      777.11     56.78 o
   7  10 -11     1264.42     1283.93     83.66 o
   8  10 -11        0.24       20.17     45.50 o
   9  10 -11     3253.08     3391.96    362.90 o
   0  11 -11      611.15      565.41     96.75 o
   1  11 -11     1784.92     1754.65     93.89 o
   2  11 -11      179.58      166.39     45.78 o
   3  11 -11     3957.19     4058.43    143.64 o
   4  11 -11      297.75      300.29     54.45 o
   5  11 -11     2188.15     2364.38    112.91 o
   6  11 -11       62.17       47.23     41.40 o
   7  11 -11     3250.00     3606.66    152.85 o
   8  11 -11      317.04      294.50     61.44 o
   1  12 -11     1287.94     1369.52     88.36 o
   2  12 -11       10.23      100.81     41.81 o
   3  12 -11     2009.04     2226.76    109.28 o
   4  12 -11      169.79      180.49     56.09 o
   5  12 -11     3811.22     4251.29    181.56 o
   6  12 -11       80.86       -1.39     40.23 o
   0  13 -11       44.83       22.66     93.69 o
   1  13 -11     2050.30     2325.53    118.27 o
   2  13 -11       29.19       11.93     53.77 o
   3  13 -11     3452.55     3566.77    174.54 o
   4  13 -11       85.61      105.99     53.56 o
   0   0 -10    10591.65     9596.17    395.34 o
   2   0 -10      362.48      282.33     64.28 o
   4   0 -10     8330.15     8206.49    230.11 o
   6   0 -10      562.66      524.16     61.60 o
   8   0 -10     7013.87     6703.09    208.03 o
  10   0 -10     1301.09     1275.42     95.45 o
  12   0 -10     2930.00     3269.79    150.13 o
  14   0 -10     1354.34     1286.04    105.55 o
  16   0 -10     4827.74     4560.30    381.44 o
   1   1 -10      601.64      512.47     41.78 o
   2   1 -10     6925.25     6705.69    139.97 o
   3   1 -10      130.41       56.82     25.03 o
   4   1 -10      669.36      613.42     44.55 o
   5   1 -10       10.15       43.43     25.48 o
   6   1 -10    10417.71    10103.74    191.33 o
   7   1 -10       87.75       79.38     27.49 o
   8   1 -10      917.43      846.88     53.96 o
   9   1 -10       43.92        3.78     27.63 o
  10   1 -10     5131.58     5081.85    127.18 o
  11   1 -10      200.33      165.52     36.10 o
  12   1 -10      544.36      614.75     53.88 o
  13   1 -10      166.71      154.33     37.60 o
  14   1 -10     4834.41     5035.15    138.18 o
  15   1 -10       53.07       40.15     49.42 o
  16   1 -10     1194.58     1299.27    114.87 o
   0   2 -10     4876.79     4913.44    159.94 o
   1   2 -10      279.25      286.32     36.54 o
   2   2 -10      226.15      221.89     31.35 o
   3   2 -10      345.28      276.97     33.90 o
   4   2 -10     8549.22     8138.42    161.25 o
   5   2 -10      161.51      132.74     29.23 o
   6   2 -10      797.48      793.14     50.33 o
   7   2 -10      307.63      338.09     38.17 o
   8   2 -10     6172.41     6136.21    138.37 o
   9   2 -10      115.57       67.32     29.34 o
  10   2 -10      954.09     1049.46     61.59 o
  11   2 -10      853.63      709.23     54.92 o
  12   2 -10     3438.19     3308.18    105.93 o
  13   2 -10       63.80       61.02     35.82 o
  14   2 -10      786.09      797.17     65.74 o
  15   2 -10      765.02      668.36     73.38 o
   1   3 -10     1417.61     1348.62     58.39 o
   2   3 -10     8700.59     8361.94    162.53 o
   3   3 -10     1350.70     1379.08     58.29 o
   4   3 -10     1023.90      938.58     51.45 o
   5   3 -10      447.10      511.41     42.01 o
   6   3 -10     8819.38     8752.91    172.50 o
   7   3 -10      432.70      345.69     38.00 o
   8   3 -10       19.65        8.43     25.10 o
   9   3 -10      988.60     1126.08     61.96 o
  10   3 -10     6013.89     6011.57    148.21 o
  11   3 -10      237.45      210.16     37.85 o
  12   3 -10      196.90      199.00     39.83 o
  13   3 -10      512.51      466.50     52.71 o
  14   3 -10     3439.66     3419.58    125.67 o
  15   3 -10       60.06       39.77     45.93 o
   0   4 -10     6347.39     6328.00    188.32 o
   1   4 -10     2124.57     1914.78     76.34 o
   2   4 -10      399.97      419.63     40.79 o
   3   4 -10     1556.73     1590.15     74.37 o
   4   4 -10     6997.09     6685.75    134.11 o
   5   4 -10      684.03      716.67     46.50 o
   6   4 -10       96.28       33.79     32.83 o
   7   4 -10      950.14      893.36     52.08 o
   8   4 -10     4567.14     4419.59    112.04 o
   9   4 -10      915.48      996.74     57.60 o
  10   4 -10      438.29      445.73     44.19 o
  11   4 -10     1287.76     1323.49     68.08 o
  12   4 -10     4702.27     4620.51    131.46 o
  13   4 -10      263.81      268.17     47.80 o
  14   4 -10      292.90      339.40     52.74 o
  15   4 -10     1175.47     1148.24     87.86 o
   1   5 -10     2087.52     2028.66     76.04 o
   2   5 -10     7101.55     7048.65    160.70 o
   3   5 -10      949.22      907.66     47.86 o
   4   5 -10      411.79      357.58     40.78 o
   5   5 -10     2635.02     2509.69     76.04 o
   6   5 -10     6932.04     6774.78    136.81 o
   7   5 -10     1192.54     1142.68     57.16 o
   8   5 -10      314.11      277.56     37.89 o
   9   5 -10     2938.68     2943.87     91.36 o
  10   5 -10     4619.96     4408.68    116.44 o
  11   5 -10      645.17      546.70     50.17 o
  12   5 -10      267.15      207.24     43.72 o
  13   5 -10     1874.81     1823.43     89.91 o
  14   5 -10     2739.94     2670.12    127.95 o
  15   5 -10      160.80      157.63     53.49 o
   0   6 -10     6989.72     6621.21    238.68 o
   1   6 -10     2152.26     2190.28     69.62 o
   2   6 -10       32.26       13.32     22.04 o
   3   6 -10      937.14      949.13     54.58 o
   4   6 -10     7932.09     7758.12    153.07 o
   5   6 -10      993.23      931.53     46.05 o
   6   6 -10       71.36       33.10     23.04 o
   7   6 -10     3028.60     2928.17     82.60 o
   8   6 -10     3151.53     3247.92     89.20 o
   9   6 -10     1336.28     1393.30     62.58 o
  10   6 -10      328.85      395.91     43.58 o
  11   6 -10     1910.58     1856.75     99.75 o
  12   6 -10     2839.24     2906.40    106.08 o
  13   6 -10      306.92      230.77     48.69 o
  14   6 -10      101.23       68.85     45.17 o
   1   7 -10     2470.50     2467.13     71.88 o
   2   7 -10     5342.49     5141.22    124.81 o
   3   7 -10     2735.17     2780.31     89.52 o
   4   7 -10      387.45      371.83     40.15 o
   5   7 -10     2721.78     2458.42     83.23 o
   6   7 -10     3557.38     3573.68    102.05 o
   7   7 -10     1703.89     1718.38     73.26 o
   8   7 -10      105.82       85.94     32.17 o
   9   7 -10     2307.67     2544.09     95.29 o
  10   7 -10     3207.91     3014.69    110.02 o
  11   7 -10     1276.54     1418.74     81.25 o
  12   7 -10      354.98      363.23     46.70 o
  13   7 -10     1680.00     1827.90     89.96 o
  14   7 -10     1339.24     1375.88     98.54 o
   0   8 -10     4084.66     3955.95    185.97 o
   1   8 -10     1766.68     1869.12     78.62 o
   2   8 -10      111.09      117.79     30.14 o
   3   8 -10     1443.65     1422.52     63.98 o
   4   8 -10     3326.95     3192.28     96.65 o
   5   8 -10      480.25      468.45     43.82 o
   6   8 -10       99.93       45.75     28.26 o
   7   8 -10     2281.60     2464.79    114.73 o
   8   8 -10     1643.42     1664.69     78.38 o
   9   8 -10     1863.99     1876.24     86.35 o
  10   8 -10      427.88      426.55     54.76 o
  11   8 -10     2963.44     3091.88    134.01 o
  12   8 -10     2371.73     2659.38    124.30 o
  13   8 -10      334.18      297.58     80.96 o
   1   9 -10     2066.78     2179.25     86.76 o
   2   9 -10     2340.24     2325.28     77.62 o
   3   9 -10     1416.29     1463.77     63.40 o
   4   9 -10      114.64       93.37     30.38 o
   5   9 -10     3436.53     3339.90    112.99 o
   6   9 -10     1515.40     1562.41     70.50 o
   7   9 -10     2420.32     2584.36     91.42 o
   8   9 -10      105.63       82.56     35.01 o
   9   9 -10     3868.57     3657.87    125.75 o
  10   9 -10      975.72     1004.81     76.07 o
  11   9 -10     1009.46      904.00     71.55 o
  12   9 -10       41.64       15.06     43.64 o
  13   9 -10     2626.36     2625.43    198.58 o
   0  10 -10     1646.09     1625.39    107.03 o
   1  10 -10     3115.29     2974.32    102.09 o
   2  10 -10       27.76       43.78     32.77 o
   3  10 -10     3418.87     3471.34    108.38 o
   4  10 -10      470.89      436.04     42.33 o
   5  10 -10     2444.53     2482.59     88.84 o
   6  10 -10       82.53       49.32     29.69 o
   7  10 -10     3220.22     3333.93    108.56 o
   8  10 -10      638.49      646.90     54.42 o
   9  10 -10     1888.64     1797.58     89.64 o
  10  10 -10       79.57      132.51     44.98 o
  11  10 -10     2750.74     2796.25    135.68 o
  12  10 -10     1066.58     1206.19    122.22 o
   1  11 -10     2884.19     2887.58    110.60 o
   2  11 -10      288.85      284.07     44.43 o
   3  11 -10     2311.23     2363.40    100.04 o
   4  11 -10      163.04      146.16     37.38 o
   5  11 -10     4774.09     4829.19    134.85 o
   6  11 -10       96.96       99.98     34.89 o
   7  11 -10     2182.26     2337.52     94.70 o
   8  11 -10        2.98      -32.71     32.71 o
   9  11 -10     4169.02     4191.70    144.69 o
  10  11 -10       63.18       36.44     50.69 o
  11  11 -10     1198.72     1336.54    140.39 o
   0  12 -10      218.56      235.39     73.98 o
   1  12 -10     3520.69     3710.30    135.32 o
   2  12 -10      275.72      275.49     44.49 o
   3  12 -10     4704.71     4761.23    149.26 o
   4  12 -10       64.26       43.45     34.54 o
   5  12 -10     3267.70     3432.91    107.67 o
   6  12 -10       97.76       57.34     31.60 o
   7  12 -10     3387.07     3451.53    122.06 o
   8  12 -10       27.59       49.24     37.93 o
   9  12 -10     1343.83     1556.60    100.20 o
  10  12 -10       47.60       80.71     49.94 o
   1  13 -10     4053.54     4361.17    157.78 o
   2  13 -10      162.62      136.37     39.91 o
   3  13 -10     2985.53     2986.29    179.57 o
   4  13 -10       31.81       34.75     51.00 o
   5  13 -10     3543.31     3947.44    187.76 o
   6  13 -10       27.09       14.98     91.82 o
   7  13 -10     3360.34     3701.99    215.35 o
   8  13 -10      158.61      280.73     53.70 o
   9  13 -10     3067.47     3276.93    177.90 o
   0  14 -10      346.44      390.05    118.83 o
   1  14 -10     2243.47     2335.85    104.77 o
   2  14 -10       40.41        9.54     35.00 o
   3  14 -10     3838.26     3909.31    183.06 o
   4  14 -10      375.61      389.00     91.39 o
   5  14 -10     1911.99     1989.92    237.66 o
   6  14 -10       69.57       80.70     57.54 o
   7  14 -10     2882.19     3125.37    198.13 o
   8  14 -10      462.43      179.42    173.91 o
   1  15 -10     2870.31     2988.65    122.08 o
   2  15 -10      572.96      630.29     84.69 o
   3  15 -10     1612.89     1646.75    216.30 o
   4  15 -10       37.15      -41.69    131.08 o
   5  15 -10     2347.65     1995.39    330.29 o
   0  16 -10      949.72      839.87     93.40 o
   1  16 -10     2202.84     2082.05     97.90 o
   2  16 -10       15.12       69.56     83.49 o
   2   0  -9    12988.61    12340.52    300.08 o
   4   0  -9      284.45      232.39     47.31 o
   6   0  -9     9510.47     8764.68    305.88 o
   8   0  -9     2585.70     2627.73    117.62 o
  10   0  -9     6534.85     6932.87    211.98 o
  12   0  -9      588.44      586.44     71.96 o
  14   0  -9     7885.39     7857.79    246.42 o
  16   0  -9      570.36      618.65     92.62 o
  18   0  -9     4035.73     3960.60    403.62 o
   0   1  -9    16856.16    15761.27    401.79 o
   1   1  -9      134.45      118.16     25.93 o
   2   1  -9      359.57      321.88     32.48 o
   3   1  -9      134.35      121.39     25.62 o
   4   1  -9     8832.23     8595.18    162.24 o
   5   1  -9      128.04      137.87     26.86 o
   6   1  -9      599.82      610.77     42.36 o
   7   1  -9      172.13      136.59     29.09 o
   8   1  -9     6846.03     6575.14    140.26 o
   9   1  -9      115.03      133.37     30.51 o
  10   1  -9       59.18       15.37     24.91 o
  11   1  -9      388.40      359.33     41.28 o
  12   1  -9     8288.00     8227.37    173.88 o
  13   1  -9       43.37       40.24     30.80 o
  14   1  -9     1285.32     1278.48     71.59 o
  15   1  -9       34.42       37.32     35.69 o
  16   1  -9     4561.58     4496.50    146.70 o
  17   1  -9       29.71       19.62     49.04 o
   1   2  -9      913.58      876.45     46.37 o
   2   2  -9    16225.09    15710.17    269.65 o
   3   2  -9      994.69      947.50     48.66 o
   4   2  -9       50.14       47.92     22.63 o
   5   2  -9      881.41      813.10     46.58 o
   6   2  -9    10601.07    10280.02    188.09 o
   7   2  -9       65.23       63.78     25.00 o
   8   2  -9      732.25      726.33     47.07 o
   9   2  -9       19.62       30.85     25.38 o
  10   2  -9     6371.23     6247.00    139.60 o
  11   2  -9      213.41      192.68     34.12 o
  12   2  -9      472.59      431.57     44.96 o
  13   2  -9      255.95      217.67     38.05 o
  14   2  -9     6354.93     6273.38    151.60 o
  15   2  -9       59.26        2.55     35.85 o
  16   2  -9     1197.84     1409.54     87.43 o
  17   2  -9       91.68       79.37     57.62 o
   0   3  -9    16845.56    16262.60    373.10 o
   1   3  -9     1234.76     1213.73     52.47 o
   2   3  -9      126.10      146.39     26.17 o
   3   3  -9      403.25      446.06     36.96 o
   4   3  -9    10245.32     9961.08    181.10 o
   5   3  -9      352.21      340.05     33.69 o
   6   3  -9      679.32      745.43     45.23 o
   7   3  -9     1205.87     1271.15     68.52 o
   8   3  -9     5443.10     5475.68    123.35 o
   9   3  -9      758.63      716.70     48.74 o
  10   3  -9      775.12      666.97     48.79 o
  11   3  -9      519.71      552.99     49.01 o
  12   3  -9     8417.08     8043.77    170.62 o
  13   3  -9      340.48      265.10     50.12 o
  14   3  -9     1086.96     1019.47    106.89 o
  15   3  -9      469.23      419.30     54.76 o
  16   3  -9     4892.54     4913.54    162.48 o
  17   3  -9       27.03       -6.22     50.11 o
   1   4  -9      438.52      486.38     36.46 o
   2   4  -9    12350.62    11984.30    206.61 o
   3   4  -9     1859.64     1841.26     63.27 o
   4   4  -9      159.19       69.18     24.15 o
   5   4  -9     3299.19     3357.84     88.34 o
   6   4  -9     7650.35     7463.22    147.83 o
   7   4  -9     1252.88     1317.23     57.89 o
   8   4  -9      124.06      102.29     26.38 o
   9   4  -9     2108.40     2096.53     74.60 o
  10   4  -9     8530.74     8621.75    172.79 o
  11   4  -9     1220.97     1310.34     65.22 o
  12   4  -9      388.59      336.59     41.42 o
  13   4  -9      872.26      990.33     69.05 o
  14   4  -9     4724.45     4648.97    140.67 o
  15   4  -9      500.11      480.61     59.69 o
  16   4  -9      580.07      584.68     67.11 o
  17   4  -9      657.83      663.44     86.40 o
   0   5  -9    18023.92    17019.26    387.51 o
   1   5  -9     2637.52     2579.94     76.87 o
   2   5  -9       72.49       62.30     22.34 o
   3   5  -9     3563.21     3553.49     88.31 o
   4   5  -9     6148.98     6044.76    125.08 o
   5   5  -9     2917.70     2677.60     74.02 o
   6   5  -9      313.43      286.62     32.00 o
   7   5  -9     2319.64     2251.27     72.81 o
   8   5  -9     5232.75     5206.59    118.82 o
   9   5  -9     1445.32     1433.69     61.87 o
  10   5  -9      650.95      569.76     45.44 o
  11   5  -9     1771.65     1651.15     70.90 o
  12   5  -9     4902.73     4799.14    135.83 o
  13   5  -9      904.28      844.44     71.42 o
  14   5  -9      760.22      751.85     67.56 o
  15   5  -9      960.24     1033.46     92.67 o
  16   5  -9     2784.06     2871.41    147.34 o
  17   5  -9      168.03      179.89     64.54 o
   1   6  -9     2334.71     2343.47     67.88 o
   2   6  -9     6153.46     6161.62    124.16 o
   3   6  -9     3593.41     3653.38     81.38 o
   4   6  -9       54.42       31.71     17.96 o
   5   6  -9     4103.97     4073.77     85.05 o
   6   6  -9     4494.97     4471.72     99.25 o
   7   6  -9     1814.56     1696.04     61.83 o
   8   6  -9      331.74      272.94     32.23 o
   9   6  -9     2133.24     2114.57     73.46 o
  10   6  -9     2721.51     2697.88    110.49 o
  11   6  -9     2211.65     2057.70     84.60 o
  12   6  -9      814.46      908.23     74.94 o
  13   6  -9     2423.24     2483.99    103.74 o
  14   6  -9     3132.40     3121.12    119.60 o
  15   6  -9      771.13      753.45     69.08 o
  16   6  -9      578.06      699.36     84.77 o
   0   7  -9     5400.52     5240.48    177.79 o
   1   7  -9     4335.61     4396.96     88.88 o
   2   7  -9      469.57      510.42     38.66 o
   3   7  -9     2986.64     2955.29     87.18 o
   4   7  -9     3308.81     3318.01     93.95 o
   5   7  -9     2507.13     2314.16     78.26 o
   6   7  -9       78.65       62.03     26.59 o
   7   7  -9     4206.62     4402.17    105.23 o
   8   7  -9     3520.58     3629.63     97.02 o
   9   7  -9      293.31      350.38     31.68 o
  10   7  -9      708.60      562.06     43.31 o
  11   7  -9     3848.09     3939.84    117.22 o
  12   7  -9     1811.43     1837.84     80.70 o
  13   7  -9      997.35      941.96     63.65 o
  14   7  -9      423.00      475.89     55.62 o
  15   7  -9     3250.56     3373.59    134.96 o
  16   7  -9     1553.35     1819.19    119.94 o
   1   8  -9     6440.37     6453.63    137.56 o
   2   8  -9     2979.00     2974.08     85.08 o
   3   8  -9     4972.48     5045.58    118.50 o
   4   8  -9      572.49      487.64     39.38 o
   5   8  -9     1937.46     2173.16     72.92 o
   6   8  -9     2181.20     2316.98     73.94 o
   7   8  -9     1624.21     1552.87     62.89 o
   8   8  -9       46.91       73.50     27.80 o
   9   8  -9     2512.17     2578.40     90.47 o
  10   8  -9     3071.89     2990.64    104.67 o
  11   8  -9      903.93      919.50     94.35 o
  12   8  -9      279.72      276.83     49.99 o
  13   8  -9     3198.01     3233.42    108.62 o
  14   8  -9      649.92      693.24     59.02 o
  15   8  -9      500.91      498.16     69.79 o
  16   8  -9      170.39      196.69     69.54 o
   0   9  -9     1752.18     1713.72    101.81 o
   1   9  -9     4399.56     4561.38    121.21 o
   2   9  -9      394.11      411.84     37.64 o
   3   9  -9     4855.18     4960.83    112.33 o
   4   9  -9     1511.35     1496.62     59.62 o
   5   9  -9     1626.01     1675.58     64.25 o
   6   9  -9      861.75      874.54     53.46 o
   7   9  -9     3595.60     3548.64    101.85 o
   8   9  -9     2218.63     2275.08     87.27 o
   9   9  -9      994.16      974.55     64.11 o
  10   9  -9       88.33       64.23     37.27 o
  11   9  -9     3779.69     3972.99    141.77 o
  12   9  -9      972.52     1000.64     79.00 o
  13   9  -9     1035.79     1133.30     85.49 o
  14   9  -9      214.94      238.52     46.60 o
  15   9  -9     3592.94     3917.01    171.66 o
   1  10  -9     3445.25     3594.36    106.90 o
   2  10  -9     1286.04     1402.48     63.27 o
   3  10  -9     1915.06     1864.22     63.47 o
   4  10  -9      373.28      421.81     35.81 o
   5  10  -9     5199.15     5219.49    128.88 o
   6  10  -9     1795.33     1855.96     73.47 o
   7  10  -9     1842.85     1823.51     77.84 o
   8  10  -9      276.63      238.41     38.07 o
   9  10  -9     5126.67     4947.47    152.96 o
  10  10  -9      929.20      909.65     77.05 o
  11  10  -9     1263.32     1294.80     88.39 o
  12  10  -9        6.70       43.31     41.15 o
  13  10  -9     3832.73     4013.62    176.62 o
  14  10  -9      234.33      277.99     87.35 o
   0  11  -9      573.80      530.77     98.74 o
   1  11  -9     4378.60     4218.25    123.94 o
   2  11  -9      160.15      134.19     38.41 o
   3  11  -9     2883.35     2988.66    100.69 o
   4  11  -9     1039.41     1078.45     71.28 o
   5  11  -9     3788.64     3988.22    144.64 o
   6  11  -9       21.04       31.19     33.76 o
   7  11  -9     4639.50     4734.09    182.16 o
   8  11  -9      484.95      449.07     56.51 o
   9  11  -9     1056.97     1079.59     85.33 o
  10  11  -9       40.34       37.47     36.28 o
  11  11  -9     3727.56     3958.43    152.19 o
  12  11  -9      258.98      194.67     52.60 o
  13  11  -9     1301.52     1351.22    105.95 o
  14  11  -9      216.21      236.77    107.88 o
   1  12  -9     5377.07     5217.69    141.71 o
   2  12  -9      117.81      160.72     46.60 o
   3  12  -9     3770.16     3912.51    168.61 o
   4  12  -9      111.01       84.14     35.29 o
   5  12  -9     4596.32     4352.06    152.56 o
   6  12  -9      103.71       35.85     45.99 o
   7  12  -9     1674.18     1779.40    113.76 o
   8  12  -9       65.72       70.06     33.33 o
   9  12  -9     4314.61     4207.51    148.33 o
  10  12  -9       30.52       20.56     38.41 o
  11  12  -9     1229.47     1352.37     96.35 o
  12  12  -9       72.97       70.37     58.46 o
  13  12  -9     4229.56     4147.65    363.23 o
   0  13  -9      391.58      295.71     56.96 o
   1  13  -9     2919.20     2977.15    111.00 o
   2  13  -9      456.85      554.81     71.40 o
   3  13  -9     3762.82     3889.80    190.13 o
   4  13  -9      119.00       81.44     57.32 o
   5  13  -9     3730.11     3759.96    148.98 o
   6  13  -9       83.17      115.14     50.42 o
   7  13  -9     3299.28     3472.30    171.60 o
   8  13  -9       41.32       68.21     35.22 o
   9  13  -9      729.45      693.62     78.70 o
  10  13  -9      110.68       74.44     43.49 o
  11  13  -9     5430.80     5467.67    251.59 o
  12  13  -9       82.05       95.86     61.94 o
   1  14  -9     4018.38     3958.25    134.60 o
   2  14  -9      756.00      758.75     80.25 o
   3  14  -9     3440.41     3626.44    184.04 o
   4  14  -9      227.46      179.88     67.33 o
   5  14  -9     4288.31     4324.58    335.59 o
   6  14  -9        4.58       42.29     45.95 o
   7  14  -9     1678.92     1762.77    136.31 o
   8  14  -9      128.18      175.21     39.13 o
   9  14  -9     3699.91     3844.32    149.00 o
  10  14  -9      264.05      253.44     63.27 o
  11  14  -9      821.52      986.14    102.52 o
   0  15  -9      495.84      624.76     81.96 o
   1  15  -9     2836.60     2973.10    121.22 o
   2  15  -9       86.67      129.08     53.12 o
   3  15  -9     4069.33     4271.46    222.49 o
   4  15  -9      477.44      557.67    101.32 o
   5  15  -9     2119.97     2438.91    418.38 o
   6  15  -9       18.54      -22.39     45.29 o
   7  15  -9     2657.98     2760.06    185.51 o
   8  15  -9      299.82      255.18    101.39 o
   9  15  -9      583.76      714.16     77.81 o
  10  15  -9       19.01      -25.01     48.91 o
   1  16  -9     2825.04     3050.69    125.71 o
   2  16  -9      917.94     1032.20     92.25 o
   3  16  -9     1613.87     1695.98    135.40 o
   4  16  -9       94.28      131.82     93.04 o
   5  16  -9     2163.54     2534.59    414.73 o
   6  16  -9      415.92      401.86     75.39 o
   7  16  -9     1040.41     1100.87    135.30 o
   8  16  -9       36.92       64.73     82.25 o
   0  17  -9     1278.95     1290.32    119.49 o
   1  17  -9     2815.97     2914.21    127.60 o
   2  17  -9      318.53      377.63    108.53 o
   3  17  -9     2077.86     2202.51    180.07 o
   4  17  -9     1141.10     1327.96    205.32 o
   1  18  -9     1278.33     1324.69    283.82 o
   0   0  -8    12671.44    12470.68    457.69 o
   2   0  -8      638.28      678.57     55.47 o
   4   0  -8    13776.98    13125.69    308.72 o
   6   0  -8     2313.41     2156.72    117.04 o
   8   0  -8    10723.78    10502.12    268.48 o
  10   0  -8      928.45      905.87     74.55 o
  12   0  -8    12202.67    11831.96    309.40 o
  14   0  -8      838.02      725.99     77.74 o
  16   0  -8     3892.73     3961.86    187.59 o
  18   0  -8      907.46      960.95    147.09 o
   1   1  -8      506.87      424.88     33.60 o
   2   1  -8    19133.04    18781.92    305.98 o
   3   1  -8      255.35      181.67     25.70 o
   4   1  -8      268.16      252.99     27.50 o
   5   1  -8      108.19      109.47     23.13 o
   6   1  -8    21177.34    20147.60    317.51 o
   7   1  -8       47.89       35.12     21.33 o
   8   1  -8     2236.04     2173.02     71.76 o
   9   1  -8      157.78      127.74     27.04 o
  10   1  -8     5988.51     5984.43    131.51 o
  11   1  -8       87.53       62.70     27.29 o
  12   1  -8      943.34      943.54     56.41 o
  13   1  -8      634.61      660.48     49.74 o
  14   1  -8     6149.79     6114.36    144.35 o
  15   1  -8       18.66       20.59     30.39 o
  16   1  -8      855.58      844.76     64.75 o
  17   1  -8       92.62       82.23     47.59 o
  18   1  -8     3668.70     3646.93    164.56 o
  19   1  -8      117.92      -18.38     67.61 o
   0   2  -8    17352.49    17072.73    379.72 o
   1   2  -8      860.46      868.23     43.40 o
   2   2  -8      137.00      130.31     23.91 o
   3   2  -8      782.25      827.02     43.74 o
   4   2  -8    21440.14    20588.17    318.46 o
   5   2  -8        7.34       22.20     19.70 o
   6   2  -8       55.12       61.32     21.62 o
   7   2  -8      234.74      212.96     29.06 o
   8   2  -8    10450.44     9897.05    181.61 o
   9   2  -8      974.81      978.83     52.38 o
  10   2  -8      355.63      326.91     35.86 o
  11   2  -8      262.42      234.74     33.99 o
  12   2  -8     9712.41     9522.54    187.07 o
  13   2  -8       87.02       39.97     28.70 o
  14   2  -8      534.24      511.78     47.76 o
  15   2  -8      588.18      713.19     58.09 o
  16   2  -8     4104.06     4123.12    135.35 o
  17   2  -8       17.35       13.68     46.28 o
  18   2  -8     1319.32     1481.30    110.28 o
  19   2  -8       42.57       42.74     61.43 o
   1   3  -8      922.03      916.78     43.10 o
   2   3  -8    12584.64    12064.92    213.21 o
   3   3  -8      633.67      684.49     40.10 o
   4   3  -8     1053.97     1004.89     50.39 o
   5   3  -8     1765.24     1784.43     61.92 o
   6   3  -8    15831.51    15762.02    257.73 o
   7   3  -8      552.80      676.45     42.64 o
   8   3  -8     1361.13     1373.64     57.57 o
   9   3  -8      324.99      304.64     34.39 o
  10   3  -8    12607.54    12534.01    222.92 o
  11   3  -8      495.63      505.41     43.56 o
  12   3  -8      420.63      416.79     41.79 o
  13   3  -8      776.17      849.77     56.20 o
  14   3  -8     5814.62     5840.91    146.88 o
  15   3  -8      120.83       64.76     37.84 o
  16   3  -8      764.64      813.99     97.77 o
  17   3  -8     1093.40     1174.58     91.25 o
  18   3  -8     2742.39     3023.38    149.82 o
  19   3  -8      254.97      224.49     87.85 o
   0   4  -8    16741.98    16090.04    367.12 o
   1   4  -8     1279.96     1359.00     50.10 o
   2   4  -8      920.36      937.41     42.19 o
   3   4  -8     3968.36     3964.53     94.40 o
   4   4  -8    14426.85    13760.08    235.16 o
   5   4  -8      546.90      536.29     35.30 o
   6   4  -8      200.67      210.46     27.68 o
   7   4  -8     1532.91     1514.21     61.31 o
   8   4  -8    11459.05    11236.73    199.71 o
   9   4  -8     2539.85     2604.82     79.69 o
  10   4  -8      272.01      274.28     34.36 o
  11   4  -8      795.38      860.70     51.92 o
  12   4  -8     9241.06     9150.87    182.29 o
  13   4  -8      232.21      168.64     49.91 o
  14   4  -8      438.47      457.34     51.01 o
  15   4  -8     1089.73     1123.83     77.52 o
  16   4  -8     3423.54     3523.07    140.71 o
  17   4  -8      180.44      193.47     52.93 o
  18   4  -8      706.90      679.66     83.32 o
  19   4  -8      481.12      490.70    135.72 o
   1   5  -8     2454.14     2421.22     62.16 o
   2   5  -8     6233.93     5992.44    111.23 o
   3   5  -8      743.69      795.02     35.14 o
   4   5  -8      261.18      270.79     24.86 o
   5   5  -8     5093.72     4987.81     98.33 o
   6   5  -8    10630.81    10493.48    185.44 o
   7   5  -8     3775.51     3820.02     89.63 o
   8   5  -8      385.18      360.53     33.33 o
   9   5  -8     1237.82     1355.84     56.46 o
  10   5  -8     6292.66     6015.62    126.06 o
  11   5  -8     3103.09     3009.34     86.15 o
  12   5  -8      190.32      115.15     32.59 o
  13   5  -8     1144.80     1115.29     64.33 o
  14   5  -8     3091.85     3213.09    118.90 o
  15   5  -8      299.35      267.13     51.83 o
  16   5  -8      550.27      484.50     64.00 o
  17   5  -8     1160.84     1211.89     92.48 o
  18   5  -8     2544.17     2774.77    150.22 o
   0   6  -8     4722.86     4975.64    127.08 o
   1   6  -8     2212.40     2280.77     57.36 o
   2   6  -8      388.92      360.12     24.74 o
   3   6  -8     9110.43     9123.89    150.59 o
   4   6  -8     3806.61     3828.79     77.02 o
   5   6  -8     3994.10     3949.74     79.77 o
   6   6  -8     1454.86     1498.32     46.50 o
   7   6  -8     5263.45     5092.19     98.60 o
   8   6  -8     7335.59     7116.34    136.24 o
   9   6  -8     2046.26     2015.02     68.95 o
  10   6  -8      668.38      692.63     45.69 o
  11   6  -8     2702.20     2537.11     90.64 o
  12   6  -8     3427.20     3574.11    112.28 o
  13   6  -8     1141.31     1204.72     73.14 o
  14   6  -8      568.03      530.91     54.97 o
  15   6  -8     1358.17     1365.15     88.02 o
  16   6  -8     3259.00     3108.66    132.68 o
  17   6  -8      332.88      345.86     60.63 o
  18   6  -8      521.03      620.32     87.16 o
   1   7  -8     3715.07     3735.84     77.02 o
   2   7  -8     2985.39     3031.94     80.09 o
   3   7  -8     1835.07     1816.19     60.08 o
   4   7  -8      383.18      370.66     40.13 o
   5   7  -8     6768.54     6545.29    144.96 o
   6   7  -8     2806.84     2819.35     81.42 o
   7   7  -8     1963.07     1820.83     82.27 o
   8   7  -8      783.99      734.86     44.22 o
   9   7  -8     2915.75     2933.63    103.73 o
  10   7  -8     3337.23     3412.50    101.11 o
  11   7  -8     2627.82     2307.67     85.52 o
  12   7  -8      724.21      674.91     55.30 o
  13   7  -8     3466.14     3520.62    120.42 o
  14   7  -8     1477.01     1470.33     95.93 o
  15   7  -8      414.55      383.97     56.59 o
  16   7  -8      505.25      536.34     65.12 o
  17   7  -8     3739.98     3872.91    151.83 o
  18   7  -8     1869.18     2206.54    239.47 o
   0   8  -8     1971.66     2046.89    114.94 o
   1   8  -8     4297.87     4340.64     99.05 o
   2   8  -8      532.04      488.18     32.46 o
   3   8  -8    11922.67    11501.55    208.92 o
   4   8  -8     2063.54     2004.82     65.39 o
   5   8  -8     3199.10     3038.05     84.75 o
   6   8  -8      607.47      546.90     38.80 o
   7   8  -8     5637.77     5608.29    123.06 o
   8   8  -8     3869.24     3798.30     98.59 o
   9   8  -8     2401.17     2353.75     86.62 o
  10   8  -8      301.80      258.45     31.12 o
  11   8  -8     4639.45     4623.28    129.13 o
  12   8  -8      731.22      760.02     56.80 o
  13   8  -8      867.89      760.92     59.87 o
  14   8  -8      530.03      494.91     56.84 o
  15   8  -8     3278.81     3455.28    158.38 o
  16   8  -8     1457.19     1426.30     98.82 o
  17   8  -8      196.52      190.11     85.12 o
   1   9  -8     7157.88     7068.52    141.75 o
   2   9  -8     1096.88     1122.85     42.18 o
   3   9  -8     3341.06     3342.12     98.94 o
   4   9  -8     1334.70     1323.61     64.05 o
   5   9  -8     6424.23     6250.64    151.60 o
   6   9  -8     2818.10     2833.28     93.83 o
   7   9  -8     2816.04     2771.73     83.71 o
   8   9  -8      274.75      325.41     37.17 o
   9   9  -8     4228.27     3972.35    165.45 o
  10   9  -8     3436.85     3237.08    126.78 o
  11   9  -8     1420.09     1386.34     81.90 o
  12   9  -8      195.22      179.05     35.03 o
  13   9  -8     3569.44     3442.11    121.52 o
  14   9  -8      887.73      850.53     72.05 o
  15   9  -8      441.75      547.36     85.87 o
  16   9  -8      297.75      176.73     53.22 o
  17   9  -8     4089.12     4249.92    197.67 o
   0  10  -8     2223.30     2109.35    107.73 o
   1  10  -8     4463.90     4664.98    111.32 o
   2  10  -8      626.44      550.17     33.95 o
   3  10  -8     4627.28     4779.93    123.57 o
   4  10  -8     2323.13     2394.00     85.86 o
   5  10  -8     1699.79     1533.30     75.38 o
   6  10  -8        7.10        9.73     30.10 o
   7  10  -8     9426.83     9451.35    208.03 o
   8  10  -8     1217.48     1141.97     76.49 o
   9  10  -8     1949.09     1942.37     87.62 o
  10  10  -8      227.85      264.69     43.49 o
  11  10  -8     3993.61     4033.09    145.48 o
  12  10  -8      543.60      581.28     77.01 o
  13  10  -8     1377.20     1479.38    106.36 o
  14  10  -8      203.00      157.92     43.54 o
  15  10  -8     4134.87     4558.94    161.50 o
  16  10  -8      370.79      442.60     74.26 o
   1  11  -8     8919.18     9107.60    190.15 o
   2  11  -8     1765.24     1703.69     82.73 o
   3  11  -8     2951.45     3048.43     94.64 o
   4  11  -8      237.10      225.75     39.33 o
   5  11  -8     6004.72     5964.03    167.36 o
   6  11  -8      721.15      706.34     61.58 o
   7  11  -8     3035.75     3108.19     97.16 o
   8  11  -8      107.94      112.23     33.30 o
   9  11  -8     4774.23     4622.69    180.37 o
  10  11  -8      675.49      701.37     63.42 o
  11  11  -8     2086.45     2094.00    108.93 o
  12  11  -8      222.15      202.85     52.41 o
  13  11  -8     3589.49     3738.85    182.19 o
  14  11  -8      326.52      393.95     74.50 o
  15  11  -8      764.15      766.17     71.80 o
  16  11  -8      192.09       70.63     65.80 o
   0  12  -8      137.23       99.65     48.82 o
   1  12  -8     6376.60     6665.72    233.74 o
   2  12  -8      144.79      134.32     41.09 o
   3  12  -8     2652.92     2643.14     95.92 o
   4  12  -8      837.21      920.93     65.51 o
   5  12  -8     3728.91     3726.91    136.24 o
   6  12  -8      169.10      109.52     42.78 o
   7  12  -8     4391.83     4432.44    177.86 o
   8  12  -8       78.01      117.47     33.09 o
   9  12  -8     2049.04     2097.87     98.05 o
  10  12  -8      347.03      312.50     51.30 o
  11  12  -8     3538.80     3667.92    190.57 o
  12  12  -8      130.94      190.03     56.14 o
  13  12  -8     1057.21     1081.37    102.13 o
  14  12  -8       17.07       61.14     53.95 o
  15  12  -8     4066.97     3946.00    378.15 o
   1  13  -8     8812.23     8878.26    241.94 o
   2  13  -8       73.67      108.69     50.01 o
   3  13  -8     2733.97     2646.54    132.51 o
   4  13  -8       73.01       99.36     32.88 o
   5  13  -8     3219.77     3347.90    162.06 o
   6  13  -8        7.63       23.10     42.46 o
   7  13  -8     1632.43     1645.10    177.64 o
   8  13  -8       46.93       70.52     33.00 o
   9  13  -8     5986.11     6083.18    197.95 o
  10  13  -8       80.39      104.70     43.69 o
  11  13  -8     1098.81     1245.72     96.64 o
  12  13  -8       36.53       28.90     48.08 o
  13  13  -8     4081.68     4564.37    241.46 o
  14  13  -8        7.59       37.96    107.07 o
   0  14  -8      451.20      523.17     67.66 o
   1  14  -8     4583.62     4699.94    177.61 o
   2  14  -8      243.78      223.38     56.81 o
   3  14  -8     3330.42     3511.61    225.73 o
   4  14  -8       67.40       67.19     32.12 o
   5  14  -8     2519.40     2592.22    180.58 o
   6  14  -8       91.60      107.19     50.85 o
   7  14  -8     3994.42     4074.65    188.08 o
   8  14  -8      195.97      192.98     40.20 o
   9  14  -8     1931.42     1923.46    114.15 o
  10  14  -8      105.39       93.48     47.80 o
  11  14  -8     3924.04     4213.48    226.14 o
  12  14  -8      246.24      285.06     65.13 o
  13  14  -8     1369.70     1468.90    135.85 o
   1  15  -8     5864.31     5951.58    184.22 o
   2  15  -8      919.55      856.26    127.40 o
   3  15  -8      997.00     1219.26    106.82 o
   4  15  -8      120.78      100.66     38.09 o
   5  15  -8     2948.48     2940.28    131.78 o
   6  15  -8      841.78      765.15     82.23 o
   7  15  -8     1126.69     1169.91    231.50 o
   8  15  -8       96.14      143.08     47.91 o
   9  15  -8     4543.16     4321.09    172.44 o
  10  15  -8      433.56      390.17     63.45 o
  11  15  -8     1288.13     1156.90    121.99 o
  12  15  -8      177.67      157.54     69.65 o
   0  16  -8      391.77      559.16    114.61 o
   1  16  -8     2565.42     2676.00    124.47 o
   2  16  -8      382.68      320.65     46.40 o
   3  16  -8     2962.29     3284.57    248.69 o
   4  16  -8      949.77     1067.35    466.40 o
   5  16  -8     1025.23     1149.89     88.71 o
   6  16  -8       19.19       11.72     46.10 o
   7  16  -8     3948.44     3986.76    151.71 o
   8  16  -8     1339.57     1550.48    133.28 o
   9  16  -8     1067.61     1067.42     97.55 o
  10  16  -8      226.54      177.61     60.40 o
  11  16  -8     3494.07     3486.25    315.69 o
   1  17  -8     2142.00     2260.69    109.94 o
   2  17  -8      351.95      346.81     57.42 o
   3  17  -8     1284.26     1380.21     96.52 o
   4  17  -8       20.76       34.00     42.71 o
   5  17  -8     2433.40     2486.22    128.81 o
   6  17  -8     1734.21     1951.31    123.79 o
   7  17  -8     1073.38     1070.47     99.47 o
   8  17  -8      189.44      297.62     61.92 o
   9  17  -8     2518.49     2989.02    165.07 o
   0  18  -8     1746.43     2028.72    155.98 o
   1  18  -8     1918.65     2150.35    135.70 o
   2  18  -8      133.22      151.63     55.81 o
   3  18  -8     1790.68     1806.75    118.08 o
   4  18  -8     2352.53     2569.23    141.69 o
   5  18  -8     1176.84     1181.89     77.45 o
   6  18  -8       66.20       50.09     55.97 o
   7  18  -8     2427.68     2643.75    142.00 o
   1  19  -8      745.04      806.14    235.96 o
   2  19  -8     1048.76     1294.94    108.59 o
   3  19  -8     1338.29     1309.82    135.46 o
   4  19  -8      150.15       41.85     71.06 o
   2   0  -7    30829.73    29864.31    690.00 o
   4   0  -7      954.37     1119.13     64.04 o
   6   0  -7    31316.00    30424.23    626.92 o
   8   0  -7     1647.99     1600.65     94.36 o
  10   0  -7     8232.00     8034.98    220.54 o
  12   0  -7     1748.52     1611.72     94.04 o
  14   0  -7     7334.46     7176.29    229.39 o
  16   0  -7     1038.43      900.14    108.58 o
  18   0  -7     3425.92     3453.25    242.39 o
  20   0  -7     1598.23     1444.24    178.53 o
   0   1  -7    25957.31    25595.18    556.46 o
   1   1  -7      710.55      706.11     35.55 o
   2   1  -7      134.89      172.16     21.93 o
   3   1  -7      107.28      143.22     25.42 o
   4   1  -7    22842.25    22446.75    335.64 o
   5   1  -7     1208.45     1192.77     47.33 o
   6   1  -7     2097.95     2033.25     64.40 o
   7   1  -7      101.24       75.02     21.42 o
   8   1  -7    16409.63    16104.64    260.49 o
   9   1  -7      412.22      388.12     36.03 o
  10   1  -7      638.75      628.40     43.03 o
  11   1  -7       96.31      122.34     27.23 o
  12   1  -7    15427.79    15007.63    257.22 o
  13   1  -7       88.40       81.55     28.11 o
  14   1  -7     1773.84     1760.27     73.85 o
  15   1  -7       22.59       21.00     27.65 o
  16   1  -7     6150.59     6449.93    167.85 o
  17   1  -7        7.83       -0.71     39.93 o
  18   1  -7      403.65      396.83     67.63 o
  19   1  -7       80.52      149.07     59.34 o
  20   1  -7     3793.22     3891.79    193.55 o
   1   2  -7       35.52       46.09     15.52 o
   2   2  -7    17395.87    17425.00    257.19 o
   3   2  -7      330.24      339.45     26.33 o
   4   2  -7       53.66       42.88     16.50 o
   5   2  -7     1434.73     1373.16     49.59 o
   6   2  -7    14204.89    14032.85    233.36 o
   7   2  -7       99.79       74.53     20.98 o
   8   2  -7     2603.72     2588.21     75.62 o
   9   2  -7     1477.60     1360.10     58.41 o
  10   2  -7    11793.42    11601.20    205.40 o
  11   2  -7     1021.57      960.90     51.95 o
  12   2  -7      791.21      792.26     49.86 o
  13   2  -7     1500.53     1490.49     66.58 o
  14   2  -7     8923.88     8634.95    176.67 o
  15   2  -7       36.54       37.63     29.20 o
  16   2  -7      624.62      531.84     60.45 o
  17   2  -7      275.17      320.62     59.76 o
  18   2  -7     3834.29     3747.08    161.84 o
  19   2  -7       77.96       69.53     54.82 o
  20   2  -7     1009.30     1148.01    114.32 o
   0   3  -7    20541.57    20520.85    348.18 o
   1   3  -7       13.57       -1.56     12.61 o
   2   3  -7       13.30       36.87     14.30 o
   3   3  -7     4652.21     4722.76     83.91 o
   4   3  -7    19732.78    19443.10    289.79 o
   5   3  -7      891.67      875.59     38.08 o
   6   3  -7      447.88      411.82     40.57 o
   7   3  -7     1517.98     1582.67     56.07 o
   8   3  -7    10387.86    10191.22    181.22 o
   9   3  -7     2382.16     2259.24     67.65 o
  10   3  -7      534.25      571.28     38.51 o
  11   3  -7     2462.81     2398.26     73.43 o
  12   3  -7    11212.98    10891.88    201.77 o
  13   3  -7      227.26      181.66     31.49 o
  14   3  -7     1245.81     1306.61     68.19 o
  15   3  -7      623.85      625.98     59.42 o
  16   3  -7     3572.70     3669.24    139.60 o
  17   3  -7       82.02       92.21     43.73 o
  18   3  -7      840.51      810.41     86.60 o
  19   3  -7      589.97      599.28     91.51 o
  20   3  -7     3181.72     3355.88    309.10 o
   1   4  -7     1394.63     1382.15     47.28 o
   2   4  -7    11244.15    11403.93    156.92 o
   3   4  -7     1528.29     1531.77     41.99 o
   4   4  -7      203.83      255.89     20.39 o
   5   4  -7     4610.10     4607.36     83.66 o
   6   4  -7     8511.38     8379.13    138.79 o
   7   4  -7     1781.91     1761.47     56.12 o
   8   4  -7      787.64      779.02     40.41 o
   9   4  -7     1776.81     1739.87     59.30 o
  10   4  -7     7682.39     7325.07    146.67 o
  11   4  -7      563.45      570.59     41.83 o
  12   4  -7     1704.41     1758.88     69.29 o
  13   4  -7     2158.73     2098.28     77.77 o
  14   4  -7     6013.50     5838.54    164.56 o
  15   4  -7       34.52       23.86     33.59 o
  16   4  -7     1204.49     1055.51     80.82 o
  17   4  -7     1049.58      935.29     81.21 o
  18   4  -7     4245.46     4124.75    170.65 o
  19   4  -7       36.70       37.36     50.12 o
  20   4  -7      647.70      589.74    108.78 o
   0   5  -7    13277.37    13585.60    232.25 o
   1   5  -7     1530.27     1548.33     37.35 o
   2   5  -7     1945.28     1928.34     48.57 o
   3   5  -7     3480.11     3563.98     76.32 o
   4   5  -7    11948.13    11841.09    171.38 o
   5   5  -7     1865.92     1852.74     46.17 o
   6   5  -7      605.22      617.85     33.51 o
   7   5  -7     7201.04     7257.70    127.33 o
   8   5  -7     7986.67     8099.01    150.31 o
   9   5  -7      352.99      400.61     34.34 o
  10   5  -7      920.84      957.58     52.43 o
  11   5  -7     7180.41     6922.59    143.65 o
  12   5  -7     8455.36     8292.12    173.54 o
  13   5  -7      880.29      859.34     61.67 o
  14   5  -7     1647.05     1550.41     82.01 o
  15   5  -7     1511.67     1507.79    108.78 o
  16   5  -7     3686.08     3963.23    145.38 o
  17   5  -7      187.80      198.49     50.07 o
  18   5  -7      518.20      332.88     64.51 o
  19   5  -7     1821.10     1981.82    126.46 o
  20   5  -7     2939.43     2873.37    204.82 o
   1   6  -7     1523.23     1521.50     33.24 o
   2   6  -7    11219.62    11112.53    151.81 o
   3   6  -7     4125.70     3906.16     82.62 o
   4   6  -7      400.73      429.43     26.50 o
   5   6  -7     4227.80     4267.08     77.40 o
   6   6  -7     8178.82     8197.93    137.46 o
   7   6  -7     1996.03     2049.77     62.15 o
   8   6  -7      231.57      241.65     24.94 o
   9   6  -7     4446.59     4332.60    101.66 o
  10   6  -7     7753.75     7635.37    149.60 o
  11   6  -7      730.33      770.03     49.88 o
  12   6  -7     1322.19     1253.46     65.35 o
  13   6  -7     3925.81     3659.77    119.67 o
  14   6  -7     2619.76     2661.62    110.73 o
  15   6  -7      167.99      158.96     43.28 o
  16   6  -7      561.09      527.57     66.98 o
  17   6  -7     2134.88     2291.16    115.36 o
  18   6  -7     1939.50     2085.38    115.89 o
  19   6  -7      132.92       30.14     69.76 o
   0   7  -7    10424.20    10582.06    181.68 o
   1   7  -7     5386.01     5604.00     87.99 o
   2   7  -7       70.37       37.34     18.92 o
   3   7  -7     5973.27     6102.05    137.26 o
   4   7  -7     5087.41     4991.31    120.52 o
   5   7  -7     9935.26     9882.73    169.56 o
   6   7  -7     1865.87     1764.57     56.08 o
   7   7  -7     5128.40     5031.65    132.95 o
   8   7  -7     9397.37     9083.33    153.20 o
   9   7  -7     1540.95     1606.81     52.69 o
  10   7  -7      633.72      659.19     45.76 o
  11   7  -7     2951.05     2935.79     94.46 o
  12   7  -7     2737.00     2613.96     96.63 o
  13   7  -7     1168.32     1068.44     67.33 o
  14   7  -7      762.22      876.81     67.76 o
  15   7  -7     3188.61     3024.84    121.95 o
  16   7  -7     2667.70     2795.27    133.40 o
  17   7  -7      454.31      513.49     65.21 o
  18   7  -7      469.05      536.14     75.51 o
  19   7  -7     2166.00     2312.46    283.74 o
   1   8  -7     2295.21     2428.30     56.28 o
   2   8  -7     4264.08     4232.22     93.42 o
   3   8  -7     5197.08     5180.68    123.87 o
   4   8  -7      759.49      817.14     49.21 o
   5   8  -7     6112.63     5927.18    139.56 o
   6   8  -7     3919.57     3910.56     94.43 o
   7   8  -7     3638.01     3604.67     87.54 o
   8   8  -7      155.09      156.20     26.61 o
   9   8  -7     5723.98     5608.55    117.99 o
  10   8  -7     5343.87     5273.31    134.87 o
  11   8  -7     1743.69     1639.34     72.89 o
  12   8  -7      612.56      674.41     54.01 o
  13   8  -7     5817.81     5894.01    236.83 o
  14   8  -7     1775.07     1877.75     93.36 o
  15   8  -7     1386.50     1379.41     86.03 o
  16   8  -7      328.27      377.12     59.74 o
  17   8  -7     3072.89     3114.06    186.38 o
  18   8  -7     1964.60     1894.88    119.07 o
  19   8  -7      292.98      232.76     87.39 o
   0   9  -7     3031.27     3010.49    152.64 o
   1   9  -7     9568.81     9479.09    209.62 o
   2   9  -7      159.77      147.53     22.92 o
   3   9  -7     3954.85     3922.31    112.71 o
   4   9  -7     2337.25     2365.08     80.63 o
   5   9  -7     9052.71     8894.53    186.85 o
   6   9  -7      167.51      182.27     33.03 o
   7   9  -7     9020.69     9044.42    175.58 o
   8   9  -7     4673.55     4552.65    124.53 o
   9   9  -7     3424.22     3451.28    107.03 o
  10   9  -7       92.46       56.73     20.97 o
  11   9  -7     4568.82     4622.85    138.67 o
  12   9  -7      519.19      519.79     76.83 o
  13   9  -7     1694.70     1652.00     83.81 o
  14   9  -7      324.37      256.73     49.84 o
  15   9  -7     3771.04     3758.32    147.74 o
  16   9  -7     1056.73     1047.43     86.97 o
  17   9  -7      922.58      857.01     84.11 o
  18   9  -7      271.68      299.72     76.21 o
   1  10  -7     7835.20     7950.25    184.30 o
   2  10  -7     1652.78     1692.72     56.41 o
   3  10  -7    10648.71    10463.98    185.18 o
   4  10  -7      361.45      291.00     33.22 o
   5  10  -7     7419.19     7512.48    181.44 o
   6  10  -7     1254.44     1227.69     67.60 o
   7  10  -7     4958.51     4549.33    126.60 o
   8  10  -7       36.68       11.23     23.65 o
   9  10  -7     5219.09     4893.99    142.90 o
  10  10  -7     2754.91     2586.89    109.18 o
  11  10  -7     1823.13     1816.88     96.29 o
  12  10  -7       44.32       35.71     31.29 o
  13  10  -7     4415.95     4472.17    150.35 o
  14  10  -7      823.88      834.90     69.96 o
  15  10  -7     1100.90     1035.43     82.74 o
  16  10  -7      105.25      140.93     52.97 o
  17  10  -7     3142.97     2981.93    151.81 o
  18  10  -7      611.12      509.50     98.34 o
   0  11  -7     3519.08     3557.66    109.17 o
   1  11  -7     6181.32     6181.06    158.46 o
   2  11  -7       14.16        2.56     18.03 o
   3  11  -7     5273.13     5448.67    139.91 o
   4  11  -7       89.12       61.11     28.28 o
   5  11  -7     7176.06     7374.11    176.17 o
   6  11  -7      541.86      456.10     95.57 o
   7  11  -7    13672.74    13336.51    301.41 o
   8  11  -7      805.27      819.79     54.29 o
   9  11  -7     2171.24     2262.17     99.60 o
  10  11  -7       41.52       83.97     42.33 o
  11  11  -7     6693.40     6811.66    222.99 o
  12  11  -7       75.95       84.67     32.19 o
  13  11  -7     1523.30     1586.72     88.87 o
  14  11  -7        5.76        2.24     37.22 o
  15  11  -7     4129.71     4357.66    225.54 o
  16  11  -7      311.21      286.23     62.04 o
  17  11  -7     1250.93     1410.80    128.96 o
   1  12  -7     6727.57     6519.14    207.20 o
   2  12  -7      716.96      692.76     65.29 o
   3  12  -7     5347.53     5386.49    163.94 o
   4  12  -7       35.71       28.81     30.47 o
   5  12  -7     6904.63     7312.08    208.16 o
   6  12  -7      399.72      431.13     68.94 o
   7  12  -7     4476.88     4410.07    171.69 o
   8  12  -7      247.27      289.75     40.41 o
   9  12  -7     8636.22     8401.27    246.30 o
  10  12  -7       49.76      120.96     44.30 o
  11  12  -7     1632.88     1540.33    190.27 o
  12  12  -7       65.75       22.75     44.26 o
  13  12  -7     5306.35     5179.59    218.11 o
  14  12  -7        1.41       58.12     39.44 o
  15  12  -7      767.99      728.66     88.70 o
  16  12  -7       54.20       46.52     56.90 o
  17  12  -7     3022.09     2894.62    175.14 o
   0  13  -7      426.63      306.51     66.35 o
   1  13  -7     5942.10     5990.12    218.67 o
   2  13  -7      436.03      439.80     61.70 o
   3  13  -7     5732.49     6121.45    185.62 o
   4  13  -7      239.88      192.48     83.34 o
   5  13  -7     6772.15     6720.22    192.56 o
   6  13  -7       32.26       32.91     39.82 o
   7  13  -7     5479.26     5375.98    217.17 o
   8  13  -7       14.23        3.29     32.06 o
   9  13  -7     2299.78     2478.52    182.35 o
  10  13  -7      189.85       64.99     42.84 o
  11  13  -7     5374.18     5553.61    216.27 o
  12  13  -7      233.06      188.97     56.22 o
  13  13  -7      799.91      858.65     93.83 o
  14  13  -7       19.74       22.41     49.99 o
  15  13  -7     2904.88     3149.15    137.59 o
  16  13  -7        5.13        0.26     59.01 o
   1  14  -7     5980.28     6272.16    184.57 o
   2  14  -7      109.41       68.17     45.54 o
   3  14  -7     3111.39     3535.26    129.72 o
   4  14  -7      253.90      187.47     67.55 o
   5  14  -7     3025.34     3129.01    146.97 o
   6  14  -7      122.47       65.30     40.95 o
   7  14  -7     1916.95     1968.39     96.54 o
   8  14  -7       36.55       44.67     48.74 o
   9  14  -7     6480.76     6697.00    232.97 o
  10  14  -7      363.69      350.12     57.75 o
  11  14  -7     1411.27     1499.04    106.04 o
  12  14  -7      160.77      133.37     55.12 o
  13  14  -7     4994.54     5187.97    222.86 o
  14  14  -7      112.18      184.20     63.65 o
  15  14  -7      437.30      392.10    171.80 o
   0  15  -7      798.63      856.91     85.85 o
   1  15  -7     3377.16     3764.36    134.10 o
   2  15  -7      184.94      203.02     37.70 o
   3  15  -7     3279.52     3293.95    125.10 o
   4  15  -7      107.64      122.82     43.15 o
   5  15  -7     2790.09     2847.38    143.08 o
   6  15  -7      146.08      123.79     33.18 o
   7  15  -7     3982.19     4015.90    142.91 o
   8  15  -7      617.90      690.53     98.62 o
   9  15  -7     2074.41     2056.53    113.75 o
  10  15  -7      102.31       89.43     48.89 o
  11  15  -7     4596.10     4875.86    200.99 o
  12  15  -7      556.12      616.25     81.74 o
  13  15  -7      706.11      700.38     90.56 o
  14  15  -7       96.51      112.10    121.83 o
   1  16  -7     5590.91     5736.13    184.08 o
   2  16  -7     1172.08     1214.84    104.55 o
   3  16  -7     2044.02     2133.56    108.39 o
   4  16  -7       68.19       71.58     34.15 o
   5  16  -7     3149.60     3387.22    171.25 o
   6  16  -7     1071.83     1161.76     75.33 o
   7  16  -7     2104.57     2223.40    104.55 o
   8  16  -7        6.33       12.92     39.06 o
   9  16  -7     3030.65     3210.42    178.63 o
  10  16  -7     1056.28     1144.09     93.53 o
  11  16  -7     1347.89     1332.47    172.12 o
  12  16  -7       47.22       63.96     62.61 o
  13  16  -7     3892.41     4620.54    391.45 o
   0  17  -7     2715.80     3081.76    182.11 o
   1  17  -7     2451.50     2568.87    127.03 o
   2  17  -7        9.69      -22.69     42.99 o
   3  17  -7     2713.10     2952.88    203.35 o
   4  17  -7     1581.21     1821.65     91.54 o
   5  17  -7      976.29     1052.74     73.62 o
   6  17  -7       34.63        3.80     36.88 o
   7  17  -7     3940.09     4160.90    154.08 o
   8  17  -7     2349.99     2451.01    118.55 o
   9  17  -7      999.49      908.83     92.16 o
  10  17  -7       37.67       51.64     52.01 o
  11  17  -7     3418.90     3583.10    202.45 o
  12  17  -7      708.27      515.56    160.60 o
   1  18  -7     2247.76     2419.41    142.84 o
   2  18  -7     1754.96     1905.84    125.21 o
   3  18  -7     2298.18     2312.19    234.34 o
   4  18  -7       65.75       85.26     39.34 o
   5  18  -7     2665.45     2612.66    120.56 o
   6  18  -7     1980.59     1886.04    107.43 o
   7  18  -7      772.79      883.82     80.20 o
   8  18  -7      116.93       91.38     49.37 o
   9  18  -7     2675.25     3014.06    188.18 o
  10  18  -7     2078.35     2066.70    148.36 o
   0  19  -7     3771.80     4109.20    290.06 o
   1  19  -7     1616.19     1810.80    128.29 o
   2  19  -7       18.78      -12.72     51.80 o
   3  19  -7     2062.23     2354.00    147.62 o
   4  19  -7     3130.88     3293.07    135.93 o
   5  19  -7      944.14      966.41     78.52 o
   6  19  -7       55.49       82.31     57.91 o
   7  19  -7     2075.61     2295.64    212.27 o
   8  19  -7     2683.06     2765.42    166.85 o
   1  20  -7      516.18      532.20    100.74 o
   2  20  -7     3218.66     3274.34    185.03 o
   3  20  -7      584.06      439.63    106.58 o
   4  20  -7       33.54      221.76     94.25 o
   5  20  -7     2161.66     2200.31    274.57 o
   6  20  -7     3032.20     3233.60    171.99 o
   0   0  -6    24383.95    24245.83    518.29 o
   2   0  -6     1918.28     1981.61     60.31 o
   4   0  -6    42661.95    43327.28    662.87 o
   6   0  -6     2133.07     2205.62     91.48 o
   8   0  -6    11871.11    11452.80    280.99 o
  10   0  -6     1780.09     1663.33     85.04 o
  12   0  -6    10280.78    10318.97    263.45 o
  14   0  -6     2437.87     2486.78    200.50 o
  16   0  -6    12692.72    12376.39    455.07 o
  18   0  -6     1292.33     1362.64    354.79 o
  20   0  -6     6805.17     6859.21    364.90 o
   1   1  -6       58.84       76.51     12.86 o
   2   1  -6    16318.42    16441.43    177.56 o
   3   1  -6     1149.11     1192.49     29.82 o
   4   1  -6     2512.62     2696.56     48.77 o
   5   1  -6     2058.31     1977.93     45.10 o
   6   1  -6    22193.14    22002.11    269.55 o
   7   1  -6       28.01       23.36     15.85 o
   8   1  -6     1674.22     1710.90     56.36 o
   9   1  -6      486.28      548.32     48.87 o
  10   1  -6     8885.37     8734.44    163.51 o
  11   1  -6      275.79      279.68     31.37 o
  12   1  -6     1581.71     1541.08     62.18 o
  13   1  -6      576.25      602.60     45.13 o
  14   1  -6    12486.27    12135.79    220.46 o
  15   1  -6      215.60      180.60     35.15 o
  16   1  -6     1376.11     1356.99     97.19 o
  17   1  -6      298.57      332.64     58.45 o
  18   1  -6     5780.93     5904.41    223.64 o
  19   1  -6       31.44        1.94     48.22 o
  20   1  -6     1133.87     1411.13    121.98 o
  21   1  -6       83.76      -25.39     53.47 o
   0   2  -6    17742.12    17982.37    279.44 o
   1   2  -6      842.74      897.32     28.11 o
   2   2  -6     1236.92     1193.66     31.27 o
   3   2  -6     5063.47     5205.92     73.37 o
   4   2  -6    31165.33    31168.02    344.72 o
   5   2  -6     2064.31     2165.25     46.44 o
   6   2  -6      553.39      545.12     26.17 o
   7   2  -6      164.88      164.67     19.53 o
   8   2  -6    18248.69    17828.26    273.74 o
   9   2  -6      446.70      473.34     35.25 o
  10   2  -6     1249.15     1201.91     51.79 o
  11   2  -6     2542.08     2423.82     70.24 o
  12   2  -6    13120.83    13356.95    219.68 o
  13   2  -6      592.80      612.89     45.04 o
  14   2  -6     1533.13     1486.79     65.93 o
  15   2  -6     1470.27     1371.81     72.57 o
  16   2  -6     7593.90     7372.42    205.86 o
  17   2  -6      186.23      161.75     48.71 o
  18   2  -6      999.33     1086.18    128.87 o
  19   2  -6      731.79      679.67     93.29 o
  20   2  -6     4074.81     4380.08    200.58 o
  21   2  -6      503.40      549.93     89.06 o
   1   3  -6      792.75      827.73     23.86 o
   2   3  -6    26712.99    27098.21    308.25 o
   3   3  -6      938.60      948.91     26.79 o
   4   3  -6       99.34      104.99     12.93 o
   5   3  -6     2763.47     2756.27     56.33 o
   6   3  -6    17532.80    17517.98    232.82 o
   7   3  -6       36.55       47.20     15.71 o
   8   3  -6     2258.99     2412.68     66.40 o
   9   3  -6     1307.00     1401.24     53.57 o
  10   3  -6     9005.07     8753.24    164.69 o
  11   3  -6     1050.48     1075.88     51.60 o
  12   3  -6     1964.99     2055.86     71.39 o
  13   3  -6     4325.27     4285.89    106.67 o
  14   3  -6     9747.43     9849.87    199.04 o
  15   3  -6       14.08      -21.97     30.79 o
  16   3  -6     1063.09     1128.54     79.70 o
  17   3  -6      303.82      260.44     49.27 o
  18   3  -6     6233.66     6139.80    207.80 o
  19   3  -6        1.26      -25.12     47.06 o
  20   3  -6      797.01      870.89    102.42 o
  21   3  -6      948.35      867.70    107.53 o
   0   4  -6    18440.84    18035.89    276.63 o
   1   4  -6     2184.51     2117.87     38.91 o
   2   4  -6      507.93      541.88     19.50 o
   3   4  -6     2228.42     2299.47     51.02 o
   4   4  -6    21283.30    21247.94    243.25 o
   5   4  -6     3826.45     3794.55     67.00 o
   6   4  -6       10.79       18.60     12.42 o
   7   4  -6     3553.58     3581.20     70.09 o
   8   4  -6    16550.56    16623.28    254.04 o
   9   4  -6      478.99      421.87     32.87 o
  10   4  -6      806.06      799.88     43.73 o
  11   4  -6     6632.74     6749.88    142.09 o
  12   4  -6     8592.25     8582.95    166.26 o
  13   4  -6      907.94      991.04     54.59 o
  14   4  -6      980.43     1127.35     69.46 o
  15   4  -6     1920.95     1819.93     93.45 o
  16   4  -6     6081.56     6330.56    329.70 o
  17   4  -6       63.76       83.15     41.87 o
  18   4  -6     1339.29     1287.99    108.38 o
  19   4  -6     1934.73     1973.03    122.68 o
  20   4  -6     2786.33     2867.95    179.76 o
  21   4  -6      695.05      639.25    109.25 o
   1   5  -6     4677.43     4677.86     62.69 o
   2   5  -6    18031.72    18246.62    202.60 o
   3   5  -6     7137.78     7426.72     94.19 o
   4   5  -6     1726.10     1773.74     35.40 o
   5   5  -6     4041.01     4045.72     68.49 o
   6   5  -6    12489.25    12467.18    170.67 o
   7   5  -6      784.97      754.35     50.66 o
   8   5  -6      725.06      784.64     36.24 o
   9   5  -6     5837.05     5756.27    115.21 o
  10   5  -6    11572.66    11335.18    188.51 o
  11   5  -6      384.59      381.32     35.41 o
  12   5  -6     2765.45     2660.11     85.85 o
  13   5  -6     5218.91     4967.55    130.68 o
  14   5  -6     6521.61     6584.73    181.97 o
  15   5  -6      199.03      213.58     42.77 o
  16   5  -6      713.52      684.98     72.38 o
  17   5  -6     2171.01     2164.81    109.58 o
  18   5  -6     3554.58     3463.65    154.71 o
  19   5  -6      401.41      377.19     77.48 o
  20   5  -6      804.56      846.19    117.59 o
  21   5  -6     1661.55     1601.01    296.87 o
   0   6  -6    20123.52    20161.35    325.25 o
   1   6  -6     3470.34     3452.08     55.86 o
   2   6  -6     2781.56     2800.33     56.63 o
   3   6  -6     4428.11     4426.03     81.50 o
   4   6  -6     7825.88     7749.27    133.77 o
   5   6  -6     4993.59     5017.24     92.19 o
   6   6  -6       75.07       79.16     13.07 o
   7   6  -6     4145.08     4273.82     76.20 o
   8   6  -6    11361.82    11087.16    177.91 o
   9   6  -6     2584.40     2680.69     73.48 o
  10   6  -6     1052.06     1179.74     60.71 o
  11   6  -6     7647.49     7302.21    155.00 o
  12   6  -6     5649.24     5638.07    139.49 o
  13   6  -6     2298.22     2283.76     96.66 o
  14   6  -6      590.23      544.08     56.48 o
  15   6  -6     3206.70     3002.84    127.04 o
  16   6  -6     3210.77     3169.39    127.91 o
  17   6  -6      261.19      284.32     52.61 o
  18   6  -6     1340.46     1431.97     96.87 o
  19   6  -6     2077.52     2323.03    148.31 o
  20   6  -6     2440.33     2461.35    279.35 o
  21   6  -6      681.65      629.23    143.97 o
   1   7  -6     6490.61     6478.31    100.36 o
   2   7  -6     8441.99     8487.91    123.92 o
   3   7  -6     3308.43     3599.47     69.43 o
   4   7  -6      401.26      392.01     28.04 o
   5   7  -6     5175.57     4991.05    114.57 o
   6   7  -6     7162.16     6913.43    122.14 o
   7   7  -6     3931.24     3730.66     68.85 o
   8   7  -6     3212.28     3265.97     73.55 o
   9   7  -6    10236.17    10329.46    171.39 o
  10   7  -6     8841.07     8630.21    169.95 o
  11   7  -6     2122.32     2086.82     81.17 o
  12   7  -6     1408.07     1418.02     69.57 o
  13   7  -6     5597.32     5480.36    146.93 o
  14   7  -6     2838.62     3214.78    120.15 o
  15   7  -6      509.59      513.05     57.27 o
  16   7  -6      531.20      543.57     60.85 o
  17   7  -6     1881.67     2143.58    144.60 o
  18   7  -6     2045.43     2144.37    124.69 o
  19   7  -6      209.66      112.41     59.25 o
  20   7  -6      802.14      566.03    111.98 o
   0   8  -6    12762.77    12660.79    329.68 o
   1   8  -6     6630.31     6594.47    101.46 o
   2   8  -6      113.30      103.10     15.69 o
   3   8  -6     4290.59     4359.56     79.34 o
   4   8  -6     4157.77     4203.70     85.19 o
   5   8  -6     5711.49     5736.99    130.00 o
   6   8  -6      177.60      112.07     29.05 o
   7   8  -6     6686.33     6945.52    131.69 o
   8   8  -6     7286.57     7208.72    124.75 o
   9   8  -6     4476.71     4464.16     95.23 o
  10   8  -6      514.55      501.95     46.49 o
  11   8  -6     5035.79     4823.43    130.26 o
  12   8  -6     2054.98     2037.25     87.81 o
  13   8  -6     1265.78     1108.96     68.76 o
  14   8  -6      830.89      751.17     59.78 o
  15   8  -6     3945.59     4031.60    130.86 o
  16   8  -6     2396.67     2439.69    121.35 o
  17   8  -6      803.75      867.31     95.42 o
  18   8  -6      392.11      386.81     70.77 o
  19   8  -6     2552.89     2521.50    170.49 o
  20   8  -6      896.06      825.52    149.73 o
   1   9  -6     8792.25     8673.73    129.11 o
   2   9  -6     8830.76     8785.17    139.66 o
   3   9  -6     3828.16     3757.00     88.18 o
   4   9  -6      566.48      527.35     37.00 o
   5   9  -6     5311.24     5183.13    113.92 o
   6   9  -6      801.72      776.65     54.18 o
   7   9  -6     3629.25     3649.31     83.89 o
   8   9  -6        0.07      -19.25     19.25 o
   9   9  -6     8292.95     8566.09    159.49 o
  10   9  -6     2230.40     2278.39     80.74 o
  11   9  -6     1937.40     1922.07     80.76 o
  12   9  -6      727.53      716.61     72.46 o
  13   9  -6     6027.81     6079.29    170.53 o
  14   9  -6     1416.58     1539.88     91.38 o
  15   9  -6     1470.85     1416.13     96.19 o
  16   9  -6      264.98      225.31     48.42 o
  17   9  -6     3738.24     3801.90    155.87 o
  18   9  -6     1062.71     1131.23     97.52 o
  19   9  -6      389.37      416.43     97.47 o
  20   9  -6      180.87       91.72     90.30 o
   0  10  -6     4690.66     4661.28    182.24 o
   1  10  -6    12333.67    12106.70    215.60 o
   2  10  -6      854.47      910.19     33.98 o
   3  10  -6     6296.01     6080.94    125.04 o
   4  10  -6     1190.34     1207.52     68.40 o
   5  10  -6     8763.81     8481.17    180.22 o
   6  10  -6      135.92      110.16     28.42 o
   7  10  -6     7041.23     7086.56    170.46 o
   8  10  -6     1979.06     1821.95     71.22 o
   9  10  -6     5483.60     5387.52    151.29 o
  10  10  -6       80.82       68.94     22.87 o
  11  10  -6     6709.60     7018.87    191.86 o
  12  10  -6      964.89      979.96     67.08 o
  13  10  -6      724.21      779.72     65.20 o
  14  10  -6       92.15       31.51     35.93 o
  15  10  -6     4663.31     4500.94    174.59 o
  16  10  -6      733.53      761.36     81.11 o
  17  10  -6     1182.72     1053.53     97.40 o
  18  10  -6       97.78      119.50     54.25 o
  19  10  -6     2847.72     2945.52    195.30 o
   1  11  -6    10983.01    10977.06    209.03 o
   2  11  -6     1087.84     1087.48     44.25 o
   3  11  -6     8344.34     8589.99    170.40 o
   4  11  -6      321.47      329.76     42.82 o
   5  11  -6     4555.83     4545.80    143.23 o
   6  11  -6      616.91      733.00     60.20 o
   7  11  -6     8447.30     8307.47    183.57 o
   8  11  -6       79.97      101.78     29.55 o
   9  11  -6     8107.17     7861.48    234.40 o
  10  11  -6     1233.35     1236.99     52.56 o
  11  11  -6      786.12      791.44     56.89 o
  12  11  -6       45.82       56.92     35.28 o
  13  11  -6     5738.70     5597.75    186.94 o
  14  11  -6      455.07      457.86     63.00 o
  15  11  -6     1668.99     1508.91    101.83 o
  16  11  -6      283.67      307.40     61.42 o
  17  11  -6     5014.52     4975.00    268.15 o
  18  11  -6      166.89      142.56     71.66 o
   0  12  -6     2489.50     2281.59    107.97 o
   1  12  -6     9266.36     9080.05    260.97 o
   2  12  -6      379.38      387.57     33.54 o
   3  12  -6    11675.63    11478.41    277.62 o
   4  12  -6      148.47       89.33     30.74 o
   5  12  -6     7981.74     8027.08    214.71 o
   6  12  -6     1020.87     1061.40     72.40 o
   7  12  -6    12737.75    12487.33    294.30 o
   8  12  -6       52.23       77.74     34.46 o
   9  12  -6     4484.95     4630.83    264.01 o
  10  12  -6       78.86       53.91     44.65 o
  11  12  -6     5982.07     6106.28    184.54 o
  12  12  -6      174.73      185.41     43.86 o
  13  12  -6     1241.45     1237.63     83.10 o
  14  12  -6        3.83      -13.87     36.35 o
  15  12  -6     4273.46     4627.67    177.68 o
  16  12  -6      203.94      276.67     57.70 o
  17  12  -6     1455.59     1240.69    103.69 o
  18  12  -6       34.60        1.57     62.93 o
   1  13  -6     7425.93     7510.78    205.41 o
   2  13  -6      163.98      134.77     27.17 o
   3  13  -6     8238.96     8186.41    260.76 o
   4  13  -6       83.18       62.07     35.31 o
   5  13  -6     5116.70     4955.13    167.90 o
   6  13  -6      124.88      114.15     29.64 o
   7  13  -6     6325.02     6202.28    186.87 o
   8  13  -6       85.36      102.56    125.24 o
   9  13  -6     7495.70     7982.03    264.34 o
  10  13  -6       76.14       79.93     42.37 o
  11  13  -6     2301.84     2352.34    129.38 o
  12  13  -6       30.48       33.54     33.38 o
  13  13  -6     6096.54     6334.13    235.45 o
  14  13  -6        6.35       21.66     39.94 o
  15  13  -6      746.44      793.79     99.82 o
  16  13  -6        1.90       22.17     46.23 o
  17  13  -6     4345.67     4314.50    219.49 o
   0  14  -6     2864.16     2802.52    151.33 o
   1  14  -6     7189.74     7238.55    204.89 o
   2  14  -6      125.14      146.38     26.94 o
   3  14  -6     8143.48     8166.96    216.29 o
   4  14  -6      109.03      201.76     44.14 o
   5  14  -6     5255.91     5306.37    174.90 o
   6  14  -6      154.46      112.34     34.90 o
   7  14  -6     6222.29     6067.29    215.74 o
   8  14  -6      583.22      602.36     74.51 o
   9  14  -6     2205.30     2345.42    120.93 o
  10  14  -6       30.55       19.90     39.01 o
  11  14  -6     6372.36     6197.21    234.75 o
  12  14  -6      139.66      110.52     59.79 o
  13  14  -6      177.51      231.44     47.74 o
  14  14  -6       41.23       39.15     54.70 o
  15  14  -6     5113.38     5580.92    200.75 o
  16  14  -6      205.50      210.86     75.07 o
   1  15  -6     6929.60     7031.93    206.14 o
   2  15  -6      437.76      460.53     67.15 o
   3  15  -6     4139.90     4230.40    152.20 o
   4  15  -6       23.54       51.61     31.93 o
   5  15  -6     5261.03     4872.35    269.04 o
   6  15  -6      549.87      557.57     56.18 o
   7  15  -6     2525.55     2564.62    119.84 o
   8  15  -6      138.14      160.22     41.16 o
   9  15  -6     4691.51     4694.12    190.33 o
  10  15  -6      478.39      426.03     66.20 o
  11  15  -6     1322.83     1395.88    106.88 o
  12  15  -6      183.44      178.14     58.30 o
  13  15  -6     4882.25     5220.20    312.80 o
  14  15  -6      307.41      367.17     58.94 o
  15  15  -6      623.69      708.97     89.68 o
  16  15  -6       26.53      -20.55     60.87 o
   0  16  -6     2324.56     2410.04    153.34 o
   1  16  -6     3066.04     3156.11    137.68 o
   2  16  -6      196.84      185.52     35.14 o
   3  16  -6     3423.23     3384.09    176.05 o
   4  16  -6      899.84      884.44     93.06 o
   5  16  -6     1613.75     1695.78     91.76 o
   6  16  -6      140.53      -11.46     34.10 o
   7  16  -6     5296.23     5307.91    300.74 o
   8  16  -6     1621.00     1537.98    100.62 o
   9  16  -6     2117.85     1914.52    158.92 o
  10  16  -6      114.01       90.13     52.06 o
  11  16  -6     4115.86     4322.94    192.00 o
  12  16  -6      419.65      531.61     81.23 o
  13  16  -6      358.92      436.70     80.64 o
  14  16  -6       11.14       16.09     46.08 o
  15  16  -6     4377.66     4778.86    241.40 o
   1  17  -6     4223.92     4145.88    242.04 o
   2  17  -6     2130.44     2222.60    123.72 o
   3  17  -6     2808.65     2618.29    115.02 o
   4  17  -6       67.15       14.03     36.56 o
   5  17  -6     3619.11     3755.41    150.72 o
   6  17  -6     1951.03     2160.66    135.43 o
   7  17  -6     1617.94     1588.02    101.00 o
   8  17  -6      215.37      260.05     83.66 o
   9  17  -6     3273.49     3116.42    206.52 o
  10  17  -6     1396.64     1469.47    110.54 o
  11  17  -6      923.42     1020.53    110.50 o
  12  17  -6       45.98      -14.34     53.47 o
  13  17  -6     3567.92     3388.59    336.94 o
   0  18  -6     2123.27     2325.36    203.43 o
   1  18  -6     1555.02     1746.74    121.68 o
   2  18  -6      161.46      172.85     59.83 o
   3  18  -6     2669.60     2668.19    120.87 o
   4  18  -6     2007.35     1986.39    163.67 o
   5  18  -6     1201.47     1151.91    103.92 o
   6  18  -6       41.82       29.95     42.75 o
   7  18  -6     2719.92     2654.32    135.75 o
   8  18  -6     2462.97     2751.96    149.53 o
   9  18  -6     1225.10     1222.12    102.53 o
  10  18  -6       27.09       38.61     51.11 o
  11  18  -6     2332.99     2452.78    267.27 o
  12  18  -6     1321.81     1391.42    234.09 o
   1  19  -6     1814.13     1938.53    137.10 o
   2  19  -6     4485.50     4363.93    164.40 o
   3  19  -6     2265.89     2301.71    115.86 o
   4  19  -6       32.43      -15.81     41.60 o
   5  19  -6     1789.84     1946.65    112.88 o
   6  19  -6     3505.82     3658.00    163.83 o
   7  19  -6      547.10      572.37     84.76 o
   8  19  -6      172.37      184.40     64.30 o
   9  19  -6     1976.64     2171.93    205.95 o
  10  19  -6     1976.31     2002.98    157.89 o
  11  19  -6      502.52      467.70    162.06 o
   0  20  -6     4423.78     4285.38    311.80 o
   1  20  -6      907.40     1124.97    112.59 o
   2  20  -6       11.59       48.37     40.72 o
   3  20  -6     1325.50     1186.83    116.77 o
   4  20  -6     3321.13     3533.38    156.41 o
   5  20  -6      672.98      684.01     83.38 o
   6  20  -6      167.67      212.54     60.61 o
   7  20  -6     1480.78     1613.83    245.04 o
   8  20  -6     3059.28     3379.82    197.19 o
   9  20  -6      338.86      262.81    132.54 o
   1  21  -6      678.59      719.34    102.67 o
   2  21  -6     4522.46     5171.37    192.25 o
   3  21  -6      333.81      437.47     74.20 o
   4  21  -6       20.94       48.74     56.97 o
   5  21  -6      911.52      851.85    140.81 o
   6  21  -6     4052.66     4731.34    335.16 o
   2   0  -5     8775.27     8400.64    135.15 o
   4   0  -5     2250.66     2315.13     53.46 o
   6   0  -5    22866.15    23926.39    343.50 o
   8   0  -5     2114.77     2003.28     72.51 o
  10   0  -5    23782.04    23498.54    503.12 o
  12   0  -5       91.65      120.36     50.81 o
  14   0  -5    16594.67    16177.30    434.42 o
  16   0  -5     2136.86     2378.24    152.83 o
  18   0  -5     4580.92     4387.26    360.55 o
  20   0  -5     1160.05     1307.97    164.58 o
  22   0  -5     3607.14     4483.78    456.75 o
   0   1  -5    12761.47    12301.04    182.32 o
   1   1  -5      129.58      160.76     11.47 o
   2   1  -5     1436.87     1549.85     27.99 o
   3   1  -5     2969.81     3101.38     44.05 o
   4   1  -5    60583.81    61549.16    603.47 o
   5   1  -5      851.98      860.48     24.65 o
   6   1  -5     3060.43     3046.14     49.45 o
   7   1  -5      475.65      509.50     22.44 o
   8   1  -5    21007.30    21149.80    268.04 o
   9   1  -5      204.82      228.45     21.18 o
  10   1  -5      956.62      987.97     45.41 o
  11   1  -5      243.66      243.98     28.70 o
  12   1  -5    12943.30    12892.82    222.56 o
  13   1  -5      308.16      271.53     42.17 o
  14   1  -5     1673.10     1604.38     73.45 o
  15   1  -5     1034.03      974.03     62.20 o
  16   1  -5     4281.48     4553.40    149.40 o
  17   1  -5       12.69       -8.81     34.59 o
  18   1  -5     3067.08     2848.57    149.02 o
  19   1  -5       28.74       41.01     50.15 o
  20   1  -5     5598.83     6211.22    241.29 o
  21   1  -5       79.81       87.31     60.07 o
  22   1  -5      852.84     1047.30    116.62 o
   1   2  -5     3316.63     3495.80     45.91 o
   2   2  -5    27621.36    27606.19    267.23 o
   3   2  -5      989.11      981.48     23.03 o
   4   2  -5      677.71      710.98     20.45 o
   5   2  -5     1490.21     1555.57     31.00 o
   6   2  -5    28854.06    28824.90    298.32 o
   7   2  -5     1681.84     1727.48     41.04 o
   8   2  -5      182.42      237.85     19.55 o
   9   2  -5      919.33      926.59     37.77 o
  10   2  -5    18097.74    17872.42    267.83 o
  11   2  -5     1979.28     2114.67     66.59 o
  12   2  -5     1073.72     1079.62     51.60 o
  13   2  -5      197.31      177.52     29.40 o
  14   2  -5    11797.36    11261.39    215.90 o
  15   2  -5        1.39       -6.73     28.26 o
  16   2  -5     2149.26     2228.75    104.64 o
  17   2  -5       25.91       63.95     41.83 o
  18   2  -5     4515.01     4343.15    184.21 o
  19   2  -5      138.38      125.17     55.12 o
  20   2  -5     1590.51     1370.45    119.25 o
  21   2  -5      141.54      112.15     66.44 o
  22   2  -5     3570.88     3583.12    223.05 o
   0   3  -5    15006.68    14679.38    208.11 o
   1   3  -5     3104.94     3015.12     42.98 o
   2   3  -5     2466.20     2543.47     37.81 o
   3   3  -5     3205.35     3348.48     46.64 o
   4   3  -5    28519.92    28239.23    300.00 o
   5   3  -5     1124.97     1232.48     28.27 o
   6   3  -5     3385.26     3360.72     53.42 o
   7   3  -5     4201.39     4333.37     72.50 o
   8   3  -5    23563.51    23464.94    292.54 o
   9   3  -5      957.63      863.48     42.89 o
  10   3  -5     2119.83     2108.66     66.08 o
  11   3  -5     1644.28     1752.99     60.82 o
  12   3  -5    14073.88    13716.19    234.00 o
  13   3  -5     2102.74     2202.13     77.12 o
  14   3  -5     5064.59     5102.35    130.61 o
  15   3  -5      972.27      912.26     67.59 o
  16   3  -5     8262.67     8298.44    219.45 o
  17   3  -5       80.54       34.96     38.87 o
  18   3  -5     1664.74     1658.28    106.75 o
  19   3  -5      615.51      644.42     85.03 o
  20   3  -5     3877.01     4012.76    192.37 o
  21   3  -5      293.35      317.19     85.55 o
  22   3  -5      805.05      599.52    109.17 o
   1   4  -5     4380.24     4290.68     51.71 o
   2   4  -5    43767.87    44019.24    468.62 o
   3   4  -5     2418.01     2404.84     39.78 o
   4   4  -5      722.77      763.74     19.86 o
   5   4  -5     5010.49     5142.94     69.43 o
   6   4  -5    15244.77    15227.57    174.40 o
   7   4  -5       26.10       13.20     11.32 o
   8   4  -5      902.71      914.51     31.42 o
   9   4  -5     1339.91     1358.18     43.37 o
  10   4  -5    15938.44    16028.64    241.95 o
  11   4  -5     1143.89     1161.61     49.29 o
  12   4  -5     1842.93     1822.95     65.28 o
  13   4  -5     5524.20     5666.81    148.42 o
  14   4  -5     9148.84     8881.82    221.21 o
  15   4  -5      614.34      628.36     60.02 o
  16   4  -5     1718.98     1803.60     94.80 o
  17   4  -5     1111.36     1092.40    115.33 o
  18   4  -5     5005.94     4641.14    174.77 o
  19   4  -5      357.99      252.12     75.73 o
  20   4  -5     1100.47     1024.30    105.04 o
  21   4  -5     1174.60     1173.06    133.55 o
  22   4  -5     2927.60     2920.64    200.66 o
   0   5  -5    26580.32    25973.85    391.52 o
   1   5  -5     6648.46     6804.22     82.96 o
   2   5  -5     2162.88     2209.75     37.18 o
   3   5  -5     3208.02     3038.16     49.69 o
   4   5  -5    15280.21    15544.98    184.56 o
   5   5  -5     7559.17     7301.40     94.25 o
   6   5  -5     1177.46     1223.29     30.17 o
   7   5  -5     2205.91     2410.81     48.58 o
   8   5  -5    17035.17    17298.46    218.17 o
   9   5  -5     1717.38     1793.26     51.14 o
  10   5  -5      980.36     1012.05     43.93 o
  11   5  -5      965.23     1033.18     47.46 o
  12   5  -5     7383.42     7030.41    158.20 o
  13   5  -5     1977.75     1889.26     85.86 o
  14   5  -5     2315.40     2080.52     93.74 o
  15   5  -5     4007.29     4055.62    135.97 o
  16   5  -5     4438.43     4106.84    141.33 o
  17   5  -5      168.28      151.02     43.01 o
  18   5  -5      858.96      938.06    107.58 o
  19   5  -5     2545.71     2472.29    215.85 o
  20   5  -5     3314.65     3211.75    196.62 o
  21   5  -5       83.68       96.93     68.62 o
  22   5  -5     1446.50     1370.03    186.93 o
   1   6  -5     8787.36     8965.85    118.72 o
   2   6  -5    14923.83    14955.49    183.31 o
   3   6  -5     7898.29     8107.82    117.50 o
   4   6  -5     2794.58     2819.16     56.67 o
   5   6  -5    11213.60    11150.75    142.26 o
   6   6  -5     9956.36     9947.64    134.59 o
   7   6  -5     2104.27     2123.11     45.53 o
   8   6  -5      690.17      725.83     29.02 o
   9   6  -5     4738.91     4780.21     87.51 o
  10   6  -5    13216.21    12935.07    203.90 o
  11   6  -5      762.02      802.28     47.34 o
  12   6  -5     2487.98     2486.87     94.35 o
  13   6  -5     5687.54     5641.18    158.08 o
  14   6  -5     5668.09     5599.93    165.20 o
  15   6  -5     1604.23     1582.30     87.05 o
  16   6  -5      140.00      185.55     43.89 o
  17   6  -5     3085.58     3355.19    133.63 o
  18   6  -5     3380.09     3634.07    173.15 o
  19   6  -5      685.59      730.53     91.94 o
  20   6  -5      648.41      672.25    114.18 o
  21   6  -5     2517.59     2226.20    173.20 o
   0   7  -5    13249.64    13314.54    286.71 o
   1   7  -5     2810.57     2824.61     49.80 o
   2   7  -5      250.96      256.49     17.26 o
   3   7  -5    12842.42    12906.49    173.59 o
   4   7  -5     5586.28     5410.62     85.91 o
   5   7  -5     2713.32     2702.26     78.49 o
   6   7  -5      689.43      707.91     27.80 o
   7   7  -5     5096.65     5242.84     91.13 o
   8   7  -5    10430.90    10629.15    152.37 o
   9   7  -5     2064.31     2066.37     55.51 o
  10   7  -5      311.32      283.77     28.84 o
  11   7  -5     9371.09     9304.61    218.96 o
  12   7  -5     4297.02     4130.36    127.62 o
  13   7  -5     3686.56     3492.23    156.18 o
  14   7  -5     1129.21     1105.70     71.72 o
  15   7  -5     5563.24     5256.60    160.39 o
  16   7  -5     2813.34     3005.28    122.22 o
  17   7  -5      637.22      535.33     69.02 o
  18   7  -5      357.42      235.63     57.34 o
  19   7  -5     4663.13     4851.63    209.23 o
  20   7  -5     1555.78     1694.18    173.36 o
  21   7  -5      195.24      214.64     97.50 o
   1   8  -5    14097.31    14110.65    185.54 o
   2   8  -5     9618.60     9647.97    132.37 o
   3   8  -5    16341.74    16433.44    211.07 o
   4   8  -5      393.11      361.44     23.09 o
   5   8  -5    17372.78    17025.95    245.23 o
   6   8  -5     3972.55     3913.68     88.76 o
   7   8  -5     2878.50     2949.47     54.40 o
   8   8  -5     1277.19     1317.73     36.79 o
   9   8  -5     7354.45     7347.07    137.61 o
  10   8  -5     4582.06     4513.35    119.02 o
  11   8  -5     4670.97     4474.76    121.45 o
  12   8  -5      284.79      323.93     40.11 o
  13   8  -5     4288.07     4415.00    135.87 o
  14   8  -5     1603.92     1454.34     80.68 o
  15   8  -5      876.23      741.75     64.71 o
  16   8  -5      408.22      310.43     55.78 o
  17   8  -5     4441.75     4135.27    162.41 o
  18   8  -5     1418.77     1493.01    173.06 o
  19   8  -5       96.33       83.38     61.19 o
  20   8  -5      398.23      540.77     98.29 o
  21   8  -5     3369.20     4616.81    408.00 o
   0   9  -5     5116.90     5180.51    164.40 o
   1   9  -5     7229.19     7112.55    107.40 o
   2   9  -5      635.51      660.14     26.45 o
   3   9  -5    13599.74    13885.34    190.87 o
   4   9  -5     2091.65     2127.56     53.20 o
   5   9  -5     7078.55     7072.40    136.49 o
   6   9  -5      446.21      458.18     39.00 o
   7   9  -5     9345.64     9236.57    190.10 o
   8   9  -5     3581.39     3629.43     78.93 o
   9   9  -5     2661.40     2648.26     92.46 o
  10   9  -5     1151.14     1284.83     64.01 o
  11   9  -5     6808.35     6822.74    173.90 o
  12   9  -5     3072.56     3005.08    107.28 o
  13   9  -5     2023.86     2191.07     88.27 o
  14   9  -5      858.23      715.15     61.88 o
  15   9  -5     5587.52     5613.82    183.06 o
  16   9  -5     1711.34     1655.97    109.53 o
  17   9  -5      712.99      739.16     82.60 o
  18   9  -5      235.46      235.91     63.74 o
  19   9  -5     5914.08     5909.42    263.04 o
  20   9  -5     1297.87     1453.28    139.85 o
   1  10  -5     7911.86     8109.96    117.86 o
   2  10  -5     4469.12     4446.76     76.55 o
   3  10  -5     4404.92     4603.36     81.54 o
   4  10  -5       19.07        8.49     16.15 o
   5  10  -5    11498.68    11636.61    197.16 o
   6  10  -5     1181.92     1247.82     60.35 o
   7  10  -5     2674.64     2676.47     69.90 o
   8  10  -5      200.20      174.32     22.16 o
   9  10  -5     7151.58     6983.25    147.72 o
  10  10  -5      966.00      835.27     51.00 o
  11  10  -5     1640.75     1616.60     75.19 o
  12  10  -5      635.40      648.36     58.03 o
  13  10  -5     8377.65     8674.83    236.87 o
  14  10  -5      597.24      491.03     61.73 o
  15  10  -5     2514.15     2624.69    121.04 o
  16  10  -5      374.68      359.52     73.43 o
  17  10  -5     6886.69     6837.02    218.99 o
  18  10  -5      356.30      383.52     71.65 o
  19  10  -5      643.25      752.98    107.98 o
  20  10  -5      433.78      392.48    115.34 o
   0  11  -5      481.16      528.99     39.38 o
   1  11  -5    10213.24    10223.41    156.67 o
   2  11  -5      226.57      243.97     26.60 o
   3  11  -5    12765.10    12565.37    220.75 o
   4  11  -5     1112.63     1161.51     55.86 o
   5  11  -5     3341.71     3183.07     98.24 o
   6  11  -5      559.05      607.88     30.95 o
   7  11  -5     8427.26     8672.62    193.09 o
   8  11  -5     2048.07     2161.69     68.54 o
   9  11  -5     7171.69     7212.55    161.26 o
  10  11  -5      123.85       72.36     29.28 o
  11  11  -5     5161.44     5312.91    170.55 o
  12  11  -5      389.63      401.82     53.21 o
  13  11  -5     1607.38     1701.46     97.41 o
  14  11  -5       29.57       11.79     37.22 o
  15  11  -5     4578.34     4566.53    177.50 o
  16  11  -5      485.27      606.19     75.34 o
  17  11  -5      380.12      433.50     64.79 o
  18  11  -5      246.56      217.24     58.47 o
  19  11  -5     4830.33     5229.22    260.06 o
   1  12  -5     4439.67     4537.15     92.04 o
   2  12  -5      134.65      137.11     24.21 o
   3  12  -5     4575.82     4811.99    130.62 o
   4  12  -5      102.56      108.65     30.24 o
   5  12  -5     7320.30     6721.85    193.78 o
   6  12  -5      936.81     1011.42     49.40 o
   7  12  -5     3663.03     3643.85    130.92 o
   8  12  -5     1874.48     1847.36     89.86 o
   9  12  -5     9857.78    10003.26    230.03 o
  10  12  -5       93.36       70.86     45.22 o
  11  12  -5     3159.49     3230.99    126.12 o
  12  12  -5       80.80       84.18     38.50 o
  13  12  -5     3593.43     3575.15    143.91 o
  14  12  -5      623.69      506.99     64.72 o
  15  12  -5     1912.03     2056.66    118.54 o
  16  12  -5        4.42       -2.73     43.43 o
  17  12  -5     7228.68     7503.07    259.00 o
  18  12  -5       99.03      141.70     80.22 o
  19  12  -5       79.49       42.94     82.71 o
   0  13  -5     1138.32     1113.79     87.55 o
   1  13  -5     5446.12     5507.01    109.86 o
   2  13  -5      682.08      647.95     32.64 o
   3  13  -5    10969.65    11068.44    207.87 o
   4  13  -5       66.03       60.37     19.82 o
   5  13  -5     1049.70     1219.59     67.36 o
   6  13  -5      874.51      913.68     99.56 o
   7  13  -5    17253.93    17152.79    439.07 o
   8  13  -5      147.66       56.95     33.11 o
   9  13  -5     5311.51     5367.51    132.54 o
  10  13  -5      451.14      491.02     49.39 o
  11  13  -5     5085.14     5234.59    199.66 o
  12  13  -5      119.96       92.84     38.10 o
  13  13  -5     1309.59     1437.27     91.99 o
  14  13  -5       31.79       39.05     42.09 o
  15  13  -5     6210.49     6395.24    222.23 o
  16  13  -5      107.70       55.06     49.10 o
  17  13  -5     1100.86     1238.30    105.95 o
  18  13  -5       39.20      144.03     74.63 o
   1  14  -5     9042.47     9183.09    179.47 o
   2  14  -5       57.35       31.83     23.64 o
   3  14  -5     5642.16     5526.27    154.80 o
   4  14  -5      245.83      236.68     37.81 o
   5  14  -5     8871.50     8926.00    254.30 o
   6  14  -5      239.76      204.18     39.95 o
   7  14  -5     5790.37     5864.22    203.01 o
   8  14  -5      447.97      400.56     56.63 o
   9  14  -5     6066.09     6093.35    267.43 o
  10  14  -5      910.28      835.72     76.54 o
  11  14  -5     3777.81     3752.44    139.94 o
  12  14  -5      155.27      148.23     42.85 o
  13  14  -5     5364.08     4985.33    179.57 o
  14  14  -5      135.85       51.96     47.76 o
  15  14  -5     1090.65     1088.66    119.00 o
  16  14  -5       47.57       65.95     51.56 o
  17  14  -5     4034.90     3950.91    212.47 o
  18  14  -5       41.44       79.73     68.39 o
   0  15  -5     5454.76     5543.09    162.12 o
   1  15  -5     8476.69     8320.55    178.20 o
   2  15  -5      503.32      476.41     45.24 o
   3  15  -5     8818.59     8748.28    244.76 o
   4  15  -5      515.02      525.40     51.90 o
   5  15  -5     2935.48     2904.54    124.16 o
   6  15  -5      208.91      144.31     40.85 o
   7  15  -5     8380.37     7858.17    261.19 o
   8  15  -5     1205.08     1236.95     90.24 o
   9  15  -5     4246.20     4060.92    137.13 o
  10  15  -5       68.92       82.76     35.15 o
  11  15  -5     4839.95     4827.83    221.58 o
  12  15  -5      466.44      467.98     59.85 o
  13  15  -5      670.28      565.57     66.58 o
  14  15  -5       19.12       43.71     45.82 o
  15  15  -5     5293.48     5593.82    206.25 o
  16  15  -5      171.78       87.84     65.44 o
  17  15  -5      366.74      412.24     91.66 o
   1  16  -5     6083.25     6094.24    145.67 o
   2  16  -5     1351.71     1444.96     81.71 o
   3  16  -5     4180.29     4144.06    154.97 o
   4  16  -5       61.31       23.05     34.38 o
   5  16  -5     6339.28     6133.14    214.13 o
   6  16  -5     1685.96     1775.42    101.54 o
   7  16  -5     2273.39     2070.20    114.62 o
   8  16  -5      176.62      165.61     50.25 o
   9  16  -5     6987.54     7278.48    261.55 o
  10  16  -5     1685.63     1665.09     87.74 o
  11  16  -5     1287.10     1484.18    104.12 o
  12  16  -5       34.41      -24.76     38.16 o
  13  16  -5     4042.86     4335.07    215.35 o
  14  16  -5      968.26     1080.04     89.38 o
  15  16  -5     1571.38     1487.72    162.07 o
  16  16  -5      111.49      123.67     69.42 o
   0  17  -5     1346.34     1221.92     90.38 o
   1  17  -5     3169.89     3233.20    126.79 o
   2  17  -5      132.40       79.01     39.36 o
   3  17  -5     4843.06     4724.71    174.45 o
   4  17  -5     2090.93     2162.53    111.12 o
   5  17  -5     3244.45     3166.56    169.30 o
   6  17  -5       16.39       21.52     48.88 o
   7  17  -5     2957.44     2885.71    142.64 o
   8  17  -5     2540.38     2632.53    138.80 o
   9  17  -5     2142.72     2320.31    134.81 o
  10  17  -5      107.33       94.38     39.65 o
  11  17  -5     3197.71     3313.67    151.12 o
  12  17  -5     1426.89     1561.96     95.97 o
  13  17  -5      838.13      980.75    111.29 o
  14  17  -5      117.55       59.04     66.57 o
  15  17  -5     2422.07     2741.30    192.52 o
   1  18  -5     2610.31     2814.10    120.21 o
   2  18  -5     5614.52     5870.58    168.69 o
   3  18  -5     2215.58     2098.89    111.99 o
   4  18  -5        4.07      -16.86     38.25 o
   5  18  -5     2793.12     2883.24    139.08 o
   6  18  -5     2903.60     2882.87    142.13 o
   7  18  -5     1080.30     1064.46     93.07 o
   8  18  -5       72.82       54.43     49.30 o
   9  18  -5     2377.47     2302.09    164.29 o
  10  18  -5     1715.24     1840.74    174.46 o
  11  18  -5      944.19     1099.77     85.23 o
  12  18  -5       43.40       51.20     44.03 o
  13  18  -5     3239.59     3566.34    178.51 o
  14  18  -5     1156.87     1185.67    123.71 o
   0  19  -5     3618.73     3576.36    314.23 o
   1  19  -5      328.96      357.05     44.87 o
   2  19  -5      119.16      111.37     34.91 o
   3  19  -5     2297.40     2393.70    125.11 o
   4  19  -5     1724.92     1701.67    151.86 o
   5  19  -5     1551.30     1586.56    106.91 o
   6  19  -5       67.10        3.54     46.46 o
   7  19  -5     2248.91     2227.51    133.40 o
   8  19  -5     2705.10     2760.95    153.32 o
   9  19  -5      473.20      348.68     73.21 o
  10  19  -5      139.79       68.83     79.70 o
  11  19  -5     2486.10     2566.56    118.43 o
  12  19  -5     2504.91     2683.90    163.58 o
   1  20  -5     1347.91     1309.13     74.80 o
   2  20  -5     3938.93     3826.35    153.88 o
   3  20  -5     2338.61     2524.46    191.71 o
   4  20  -5       81.66       56.86     50.72 o
   5  20  -5     1449.89     1582.44    112.01 o
   6  20  -5     3918.16     3986.34    181.71 o
   7  20  -5      798.12      709.14     90.16 o
   8  20  -5      708.61      896.98     99.23 o
   9  20  -5     1321.96     1509.76    123.96 o
  10  20  -5     2145.36     2361.21    278.54 o
  11  20  -5      481.12      610.62    177.64 o
   0  21  -5     3817.85     3842.05    194.35 o
   1  21  -5      880.54      963.17     67.97 o
   2  21  -5       39.35       36.07     36.25 o
   3  21  -5     1112.32     1187.63     98.05 o
   4  21  -5     3775.77     4071.59    247.12 o
   5  21  -5      657.53      695.32     85.33 o
   6  21  -5      122.32      106.56     67.38 o
   7  21  -5     1490.95     1661.37    189.89 o
   8  21  -5     3359.61     3263.03    312.45 o
   9  21  -5      536.58      480.52    157.04 o
   1  22  -5      794.21      887.39     75.16 o
   2  22  -5     3753.19     3943.26    156.82 o
   4  22  -5      247.55      339.38    111.29 o
   5  22  -5      675.12      565.68    140.00 o
   6  22  -5     3140.52     3149.15    287.63 o
   0   0  -4    32110.05    30693.55    596.21 o
   2   0  -4      941.32      953.91     29.09 o
   4   0  -4    79285.86    80909.91   1015.17 o
   6   0  -4     5843.09     6200.38    114.05 o
   8   0  -4    32686.98    32072.02    475.15 o
  10   0  -4     1932.25     1970.41     71.74 o
  12   0  -4    15941.69    15767.53    351.20 o
  14   0  -4      628.71      590.75     67.95 o
  16   0  -4     6454.82     5998.25    247.51 o
  18   0  -4     5987.54     6180.53    318.67 o
  20   0  -4     5268.93     5396.58    314.07 o
  22   0  -4     2322.83     2021.38    208.76 o
   1   1  -4      747.58      785.07     18.23 o
   2   1  -4    63691.41    64056.62    608.60 o
   3   1  -4     5114.73     5287.69     61.40 o
   4   1  -4     7167.71     7813.49     88.02 o
   5   1  -4     1909.68     1912.18     34.07 o
   6   1  -4    23029.28    22820.58    235.80 o
   7   1  -4     2410.90     2506.68     43.76 o
   8   1  -4     1179.97     1155.28     33.38 o
   9   1  -4      543.58      546.21     25.63 o
  10   1  -4    33659.78    33198.47    402.85 o
  11   1  -4     1125.11     1074.05     42.10 o
  12   1  -4     2943.90     2870.50     77.20 o
  13   1  -4      191.68      190.51     30.67 o
  14   1  -4    17279.84    17194.67    317.12 o
  15   1  -4      916.61      864.76     65.63 o
  16   1  -4     1792.99     1649.92    100.02 o
  17   1  -4      320.97      352.91     79.71 o
  18   1  -4     6652.48     7046.18    245.40 o
  19   1  -4       45.88        5.37     44.15 o
  20   1  -4     1893.15     1904.13    132.29 o
  21   1  -4       28.19       15.93     52.27 o
  22   1  -4     4649.56     4759.28    253.35 o
  23   1  -4        9.91       26.35     75.62 o
   0   2  -4    47381.94    47617.32    632.40 o
   1   2  -4      348.09      382.20     12.19 o
   2   2  -4     4925.86     4919.47     59.67 o
   3   2  -4     6260.39     6570.44     77.96 o
   4   2  -4    25372.15    25336.55    247.99 o
   5   2  -4    10206.41    10637.18    119.99 o
   6   2  -4      955.74     1016.87     25.23 o
   7   2  -4      547.28      530.14     21.18 o
   8   2  -4    24439.43    24533.98    285.23 o
   9   2  -4     3038.23     3107.34     55.84 o
  10   2  -4     2074.11     2117.35     51.37 o
  11   2  -4     1633.81     1560.69     50.94 o
  12   2  -4    13919.91    13458.03    221.90 o
  13   2  -4      904.96      979.96     53.87 o
  14   2  -4     1279.80     1232.43     63.70 o
  15   2  -4      275.41      283.38     43.71 o
  16   2  -4     9592.89     9973.41    247.46 o
  17   2  -4      416.27      369.02     57.45 o
  18   2  -4     2731.95     2804.72    146.92 o
  19   2  -4      720.41      620.69     82.61 o
  20   2  -4     4685.31     4634.37    202.20 o
  21   2  -4       74.86       49.69     66.22 o
  22   2  -4     1639.89     1674.43    160.35 o
  23   2  -4       96.52      131.21     83.44 o
   1   3  -4    12071.80    12488.95    136.15 o
   2   3  -4    38417.47    38399.55    396.03 o
   3   3  -4     8790.31     9442.47    109.07 o
   4   3  -4      259.76      269.72     12.70 o
   5   3  -4      759.48      712.19     19.98 o
   6   3  -4    23399.45    22942.77    242.55 o
   7   3  -4     2258.93     2268.85     41.92 o
   8   3  -4      723.49      671.41     25.47 o
   9   3  -4      511.97      522.39     24.59 o
  10   3  -4    18293.98    18302.25    250.17 o
  11   3  -4     2081.09     2180.24     61.81 o
  12   3  -4     1039.92     1098.19     49.54 o
  13   3  -4     3368.03     3175.95     91.98 o
  14   3  -4    11860.55    11667.88    252.36 o
  15   3  -4      411.16      324.69     45.85 o
  16   3  -4     1513.40     1622.22     88.11 o
  17   3  -4      734.17      733.53     72.20 o
  18   3  -4     4111.92     4143.01    176.19 o
  19   3  -4     1439.97     1517.76    116.53 o
  20   3  -4     1961.50     1811.19    129.87 o
  21   3  -4      443.76      302.04     84.07 o
  22   3  -4     3258.17     3316.03    212.66 o
  23   3  -4       11.41      -38.68     66.22 o
   0   4  -4    13730.33    13573.88    229.47 o
   1   4  -4    16061.36    16615.15    170.82 o
   2   4  -4      246.22      257.22     10.90 o
   3   4  -4     6339.48     6609.35     82.43 o
   4   4  -4    22079.24    22006.06    250.99 o
   5   4  -4    11127.26    11717.73    133.05 o
   6   4  -4     3128.01     3076.64     46.96 o
   7   4  -4     1418.68     1332.96     31.60 o
   8   4  -4    19719.74    19881.54    227.41 o
   9   4  -4     1682.04     1751.71     41.24 o
  10   4  -4      966.11     1013.90     38.12 o
  11   4  -4     1137.17     1148.22     48.12 o
  12   4  -4     8185.19     8538.56    153.34 o
  13   4  -4     2197.51     2127.57     80.81 o
  14   4  -4      401.25      349.68     44.81 o
  15   4  -4     1027.78     1063.19     71.21 o
  16   4  -4     9042.94     9097.06    233.09 o
  17   4  -4      614.96      625.75     68.81 o
  18   4  -4     2020.64     1984.40    121.84 o
  19   4  -4     1515.00     1422.09    112.78 o
  20   4  -4     3199.29     3002.29    187.76 o
  21   4  -4       39.72       92.31     88.14 o
  22   4  -4     1466.42     1503.19    151.05 o
  23   4  -4      501.26      611.56    217.38 o
   1   5  -4     7807.78     7914.12    102.12 o
   2   5  -4    25273.29    24742.71    292.82 o
   3   5  -4     5846.15     5807.30     87.53 o
   4   5  -4     2426.52     2446.21     38.59 o
   5   5  -4     9011.90     8836.12    110.16 o
   6   5  -4    13170.90    13074.42    141.92 o
   7   5  -4     6642.88     6555.00     90.78 o
   8   5  -4      298.94      340.66     19.90 o
   9   5  -4     5959.68     6008.18     86.06 o
  10   5  -4    14117.33    14232.16    209.24 o
  11   5  -4     1044.01     1072.98     46.12 o
  12   5  -4      187.33      169.81     28.65 o
  13   5  -4     5641.52     5612.64    148.58 o
  14   5  -4    10247.40     9902.13    240.05 o
  15   5  -4     2795.15     2753.45    108.98 o
  16   5  -4      716.18      776.93     66.47 o
  17   5  -4     1819.29     2012.96    102.98 o
  18   5  -4     2518.33     2678.87    132.38 o
  19   5  -4      420.52      452.35     84.11 o
  20   5  -4      812.36      939.26    124.93 o
  21   5  -4      927.49     1001.97    123.82 o
  22   5  -4     2305.03     2509.16    220.30 o
   0   6  -4    25651.05    24876.04    371.88 o
   1   6  -4     8491.34     8781.86    122.51 o
   2   6  -4      451.45      467.22     18.96 o
   3   6  -4    14494.99    14333.02    186.72 o
   4   6  -4    12655.37    12549.23    155.53 o
   5   6  -4     3354.38     3314.56     51.53 o
   6   6  -4     3029.86     2980.82     47.50 o
   7   6  -4     4261.65     4410.33     65.08 o
   8   6  -4    19533.83    20169.62    233.18 o
   9   6  -4     3848.77     4012.66     69.15 o
  10   6  -4      219.39      194.23     24.19 o
  11   6  -4     4613.14     4540.67    119.95 o
  12   6  -4     5969.02     5829.51    150.26 o
  13   6  -4     1149.67     1091.53     63.86 o
  14   6  -4      945.52      935.98     66.35 o
  15   6  -4     5747.27     5776.19    167.97 o
  16   6  -4     4257.26     4420.59    146.90 o
  17   6  -4      154.47      198.98     45.25 o
  18   6  -4      835.64      813.68     88.66 o
  19   6  -4     1368.93     1299.92    140.14 o
  20   6  -4     2264.16     2227.71    205.38 o
  21   6  -4       34.04      101.50     81.85 o
  22   6  -4     1013.52      809.80    144.92 o
   1   7  -4    19494.99    19660.37    257.11 o
   2   7  -4    17278.16    17264.91    204.92 o
   3   7  -4     9650.21     9560.68    128.20 o
   4   7  -4      153.84      138.89     15.57 o
   5   7  -4     6749.89     6734.87     89.19 o
   6   7  -4    16983.52    16781.07    180.15 o
   7   7  -4     6417.35     6479.34     89.97 o
   8   7  -4     1126.49     1165.52     32.85 o
   9   7  -4     9817.53     9888.75    147.26 o
  10   7  -4     3787.70     3719.84     94.16 o
  11   7  -4     3067.36     3165.81    102.48 o
  12   7  -4      423.47      381.47     40.46 o
  13   7  -4     3640.50     3575.44    113.31 o
  14   7  -4     6581.68     6028.69    172.42 o
  15   7  -4     1899.83     1775.01     90.20 o
  16   7  -4      574.22      588.22     81.49 o
  17   7  -4     4629.39     4356.57    165.81 o
  18   7  -4     3216.31     3083.39    158.52 o
  19   7  -4      131.97      117.68     62.24 o
  20   7  -4      316.96      232.58     88.52 o
  21   7  -4     2774.46     3002.22    232.12 o
  22   7  -4      876.20     1022.02    155.69 o
   0   8  -4    14005.80    13351.77    222.70 o
   1   8  -4     3076.04     2775.13     50.15 o
   2   8  -4     2821.65     2964.44     52.53 o
   3   8  -4    12096.08    12362.49    172.43 o
   4   8  -4     8189.46     7958.89    120.82 o
   5   8  -4     4239.78     4308.87     67.76 o
   6   8  -4      261.73      293.73     15.56 o
   7   8  -4    16905.39    16789.56    198.21 o
   8   8  -4     5529.52     5529.91     82.85 o
   9   8  -4     1724.33     1818.40     55.90 o
  10   8  -4      784.37      799.97     46.75 o
  11   8  -4     9217.04     8737.65    212.95 o
  12   8  -4     5043.39     4986.76    136.43 o
  13   8  -4     4160.65     4004.93    120.08 o
  14   8  -4     1320.37     1379.08     78.67 o
  15   8  -4     8482.47     8543.21    241.36 o
  16   8  -4     4180.26     4238.21    158.97 o
  17   8  -4      340.84      389.36     81.79 o
  18   8  -4      367.75      444.76     81.53 o
  19   8  -4     4264.05     4339.87    219.20 o
  20   8  -4     1616.20     1828.14    176.45 o
  21   8  -4      207.68      179.18     88.33 o
  22   8  -4      154.23      176.02    133.51 o
   1   9  -4    12743.15    12582.73    161.66 o
   2   9  -4     9094.44     8900.39    124.87 o
   3   9  -4     9134.63     9370.41    131.55 o
   4   9  -4     1318.29     1427.25     40.20 o
   5   9  -4    14243.38    14351.99    177.20 o
   6   9  -4     1986.51     2029.24     39.76 o
   7   9  -4     6070.90     6000.35     89.91 o
   8   9  -4     1183.16     1206.49     38.55 o
   9   9  -4    11024.10    10821.33    192.65 o
  10   9  -4     3762.01     3820.60    108.02 o
  11   9  -4     3789.20     3623.43    101.61 o
  12   9  -4      694.03      695.41     50.11 o
  13   9  -4     8817.29     8727.50    223.23 o
  14   9  -4     1808.17     1603.10     91.93 o
  15   9  -4     2182.36     2063.57    117.11 o
  16   9  -4      466.71      421.44     65.42 o
  17   9  -4     6414.99     5987.15    221.05 o
  18   9  -4     1844.47     1617.61    133.12 o
  19   9  -4      234.75      219.41     73.89 o
  20   9  -4      335.56      329.86    127.67 o
  21   9  -4     3305.16     3281.13    243.77 o
   0  10  -4     4492.18     4546.85     85.10 o
   1  10  -4     9759.40     9842.05    121.07 o
   2  10  -4     1119.00     1273.53     37.47 o
   3  10  -4    16559.44    16882.80    219.66 o
   4  10  -4     2426.77     2512.83     56.59 o
   5  10  -4     3287.12     3231.63     56.67 o
   6  10  -4      690.55      719.35     25.02 o
   7  10  -4     9198.55     9513.61    143.31 o
   8  10  -4     3465.55     3525.16    101.38 o
   9  10  -4     3530.02     3696.20     95.32 o
  10  10  -4      241.79      268.89     35.51 o
  11  10  -4    10516.24     9927.08    235.93 o
  12  10  -4     1091.93     1046.26     63.49 o
  13  10  -4     2127.93     1990.41     92.86 o
  14  10  -4     2027.45     1839.00     98.66 o
  15  10  -4     9262.62     9261.47    392.65 o
  16  10  -4     1579.51     1501.72    107.44 o
  17  10  -4      326.05      388.26     69.11 o
  18  10  -4      153.24      153.63     57.91 o
  19  10  -4     5912.86     5691.37    265.11 o
  20  10  -4      786.09      883.29    115.18 o
  21  10  -4      573.63      509.07    172.45 o
   1  11  -4    10303.21    10670.62    123.75 o
   2  11  -4      688.82      720.28     21.40 o
   3  11  -4     7961.13     8056.39    123.73 o
   4  11  -4      418.14      454.57     24.26 o
   5  11  -4    11047.88    11179.35    163.01 o
   6  11  -4     1375.83     1398.72     39.42 o
   7  11  -4     4538.05     4626.78     91.53 o
   8  11  -4      303.83      318.38     30.00 o
   9  11  -4    18103.71    18155.78    335.44 o
  10  11  -4      256.83      225.73     37.45 o
  11  11  -4     1031.85     1132.08     71.51 o
  12  11  -4     1546.41     1507.92     88.80 o
  13  11  -4     7004.77     6525.46    212.05 o
  14  11  -4      532.72      567.83     62.47 o
  15  11  -4     2739.89     2764.11    124.77 o
  16  11  -4      337.97      306.08     57.19 o
  17  11  -4     8680.41     8413.99    254.12 o
  18  11  -4      676.51      628.50     85.13 o
  19  11  -4      444.20      415.00     89.85 o
  20  11  -4      319.63      510.12    128.75 o
   0  12  -4     1177.54     1232.44     44.92 o
   1  12  -4     6819.54     6966.95    124.01 o
   2  12  -4      287.16      313.18     18.58 o
   3  12  -4    10111.73    10243.75    168.22 o
   4  12  -4      323.81      361.42     20.89 o
   5  12  -4     2985.27     2956.21     65.10 o
   6  12  -4      501.75      570.17     31.44 o
   7  12  -4     9295.65     9366.52    196.67 o
   8  12  -4      783.15      780.22     47.27 o
   9  12  -4     3838.86     3703.50    114.25 o
  10  12  -4      229.69      193.51     46.57 o
  11  12  -4     9623.81     9722.29    270.75 o
  12  12  -4       71.86       19.18     34.99 o
  13  12  -4     2701.76     2879.33    129.92 o
  14  12  -4      661.06      563.38     69.00 o
  15  12  -4     7303.96     6839.26    233.12 o
  16  12  -4       22.73       43.68     46.14 o
  17  12  -4      262.78      360.78     65.15 o
  18  12  -4      104.67       42.94     49.58 o
  19  12  -4     5204.35     5513.73    245.89 o
  20  12  -4        1.50       35.38     74.46 o
   1  13  -4     7527.35     8142.62    139.23 o
   2  13  -4      836.20      849.49     35.25 o
   3  13  -4     5807.80     6103.40    110.23 o
   4  13  -4      287.28      329.53     26.27 o
   5  13  -4     9126.77     8991.02    189.08 o
   6  13  -4      490.19      541.27     35.72 o
   7  13  -4     3498.92     3453.97     94.70 o
   8  13  -4      649.09      707.21     52.72 o
   9  13  -4     9706.28     9178.03    300.71 o
  10  13  -4       95.18      143.98     37.18 o
  11  13  -4     3004.35     2849.75    122.67 o
  12  13  -4      311.28      280.56     50.14 o
  13  13  -4     5070.54     5146.34    184.33 o
  14  13  -4       74.86       35.43     42.10 o
  15  13  -4     1176.16     1066.99     92.86 o
  16  13  -4       33.55       -1.05     47.23 o
  17  13  -4     5580.98     5284.15    210.90 o
  18  13  -4        2.34       30.50     57.13 o
  19  13  -4      227.70      219.96     98.79 o
   0  14  -4     1333.84     1362.44     68.64 o
   1  14  -4     4619.22     4811.23    116.23 o
   2  14  -4      245.58      251.01     29.81 o
   3  14  -4     7769.28     7948.51    159.53 o
   4  14  -4      165.37      219.28     28.96 o
   5  14  -4     1572.94     1618.92     61.09 o
   6  14  -4      160.96      134.20     25.66 o
   7  14  -4     8977.54     9007.83    237.49 o
   8  14  -4      942.27      892.24     70.53 o
   9  14  -4     6557.14     6676.67    200.77 o
  10  14  -4       11.08      -13.15     30.43 o
  11  14  -4     7413.86     7325.96    224.93 o
  12  14  -4      399.04      330.34     55.92 o
  13  14  -4      835.64      990.72    116.87 o
  14  14  -4        8.96       23.98     42.17 o
  15  14  -4     4539.95     4812.62    193.47 o
  16  14  -4      172.14      172.41     56.12 o
  17  14  -4      896.70      995.04    112.04 o
  18  14  -4       39.61       32.80     68.55 o
   1  15  -4     4455.13     4550.27    124.98 o
   2  15  -4     1161.37     1149.09     72.59 o
   3  15  -4     5635.69     5612.39    132.93 o
   4  15  -4      340.46      334.69     32.46 o
   5  15  -4     6282.99     6205.69    170.39 o
   6  15  -4      490.91      508.24     45.82 o
   7  15  -4     3680.26     3617.75    151.22 o
   8  15  -4      134.45       55.52     32.69 o
   9  15  -4     7637.72     7517.64    224.84 o
  10  15  -4      886.36      990.78     86.22 o
  11  15  -4     1948.88     2179.79    109.22 o
  12  15  -4      189.09      213.34     50.43 o
  13  15  -4     4813.46     4768.07    179.85 o
  14  15  -4      847.32      829.38     82.65 o
  15  15  -4     1571.40     1489.41    109.09 o
  16  15  -4       35.62       88.40     54.28 o
  17  15  -4     3964.14     4284.53    229.78 o
  18  15  -4      382.66      530.32    119.76 o
   0  16  -4     5271.82     5064.72    311.80 o
   1  16  -4     8548.14     8583.81    226.73 o
   2  16  -4      191.67      203.63     36.88 o
   3  16  -4     7922.32     7621.54    208.46 o
   4  16  -4     1029.60     1157.18     87.38 o
   5  16  -4     3595.97     3580.67    123.51 o
   6  16  -4       88.88       53.34     31.29 o
   7  16  -4     4587.87     4728.89    157.79 o
   8  16  -4     1232.49     1203.29     75.99 o
   9  16  -4     4712.81     4453.77    156.62 o
  10  16  -4      217.14      167.89     54.24 o
  11  16  -4     4321.36     4623.31    168.43 o
  12  16  -4      492.40      446.81     63.51 o
  13  16  -4     1470.84     1770.18    110.54 o
  14  16  -4      569.33      474.78     71.86 o
  15  16  -4     3024.03     3180.54    197.81 o
  16  16  -4     1069.82      991.74    117.93 o
  17  16  -4      214.65       52.67     70.99 o
   1  17  -4     5236.96     5243.35    162.66 o
   2  17  -4     5334.69     5212.53    159.10 o
   3  17  -4     3745.38     3599.24    127.61 o
   4  17  -4       59.95       77.27     33.72 o
   5  17  -4     4846.45     4714.84    152.92 o
   6  17  -4     1293.14     1414.76    112.65 o
   7  17  -4     2381.01     2403.83    106.41 o
   8  17  -4       35.56       29.30     35.70 o
   9  17  -4     5672.71     5824.62    195.89 o
  10  17  -4     1553.27     1740.70    117.83 o
  11  17  -4     1521.39     1576.89     98.33 o
  12  17  -4      618.07      609.12     71.33 o
  13  17  -4     3568.36     3675.71    161.57 o
  14  17  -4     1745.99     1757.74    117.25 o
  15  17  -4      778.54      915.58    113.56 o
  16  17  -4      546.73      560.12    100.56 o
   0  18  -4     4160.55     4231.96    308.23 o
   1  18  -4     2844.58     2909.82    114.16 o
   2  18  -4       77.09      109.01     36.33 o
   3  18  -4     5911.11     6211.84    185.99 o
   4  18  -4     2924.82     2847.53    117.59 o
   5  18  -4     4060.30     4170.99    145.80 o
   6  18  -4      135.67      136.32     40.66 o
   7  18  -4     4147.83     4089.53    149.35 o
   8  18  -4     2018.06     2050.80    105.26 o
   9  18  -4     1845.24     1949.06    139.25 o
  10  18  -4      384.90      409.25     61.29 o
  11  18  -4     3472.76     3601.79    155.69 o
  12  18  -4     2237.75     2129.91    124.22 o
  13  18  -4      852.05      941.67     88.70 o
  14  18  -4      637.10      474.88     99.60 o
  15  18  -4     1755.78     1803.59    147.39 o
   1  19  -4     3157.10     3026.52    147.72 o
   2  19  -4     3714.66     3917.20    140.22 o
   3  19  -4     2669.00     2646.29    112.47 o
   4  19  -4      142.58       84.91     38.78 o
   5  19  -4     3562.00     3695.20    218.02 o
   6  19  -4     3299.71     3301.51    132.85 o
   7  19  -4     1177.96     1232.29     83.72 o
   8  19  -4      224.98      180.93     55.62 o
   9  19  -4     2258.42     2355.34    127.97 o
  10  19  -4     2796.58     2869.88    134.44 o
  11  19  -4     1192.14     1386.23     98.18 o
  12  19  -4      121.64      111.07     52.00 o
  13  19  -4     2169.64     2268.65    187.84 o
   0  20  -4     4860.29     4644.34    231.30 o
   1  20  -4     1068.91     1028.44     86.66 o
   2  20  -4      154.72      121.67     41.78 o
   3  20  -4     2032.19     1944.10    100.68 o
   4  20  -4     3211.38     3272.70    132.67 o
   5  20  -4     1396.59     1254.24     83.61 o
   6  20  -4        8.57        6.42     42.99 o
   7  20  -4     2500.11     2592.35    122.54 o
   8  20  -4     3817.97     3821.86    272.70 o
   9  20  -4      428.33      394.45     61.47 o
  10  20  -4      268.14      241.52     56.46 o
  11  20  -4     1581.95     1860.84    151.90 o
  12  20  -4     2318.50     2161.11    362.82 o
   1  21  -4     1247.14     1253.34     84.58 o
   2  21  -4     3342.94     3315.79    135.29 o
   3  21  -4     1416.90     1406.69     90.21 o
   4  21  -4      258.80      224.15     51.16 o
   5  21  -4      648.21      555.09     64.40 o
   6  21  -4     4052.05     3955.82    155.22 o
   7  21  -4      689.08      657.91     70.57 o
   8  21  -4      510.60      531.29     68.90 o
   9  21  -4      765.18      833.91    238.96 o
  10  21  -4     2489.67     2535.11    370.36 o
   0  22  -4     3232.00     3494.14    202.98 o
   1  22  -4      559.45      634.41     95.75 o
   2  22  -4      171.63      203.27     58.09 o
   3  22  -4      345.86      335.13     58.61 o
   4  22  -4     4713.20     4911.67    177.17 o
   5  22  -4      803.95      874.40     79.30 o
   6  22  -4      204.60      173.31     66.26 o
   7  22  -4      959.61      922.21    106.29 o
   8  22  -4     3187.64     3543.75    204.27 o
   1  23  -4      296.39      311.00     73.58 o
   2  23  -4     4932.71     5551.98    253.82 o
   3  23  -4      132.72       97.98     84.20 o
   4  23  -4       41.49       55.76     62.24 o
   5  23  -4      535.80      601.19     91.12 o
   2   0  -3    95871.59    98502.93   1274.00 o
   4   0  -3    21091.95    20985.29    316.19 o
   6   0  -3    72331.12    70617.55   1010.48 o
   8   0  -3     1295.90     1336.87     47.21 o
  10   0  -3    25931.03    25416.22    420.21 o
  12   0  -3     2713.14     2577.36    100.30 o
  14   0  -3    15650.36    15938.22    357.69 o
  16   0  -3     1749.60     1781.41    152.54 o
  18   0  -3     8013.58     7420.88    358.70 o
  20   0  -3     2059.64     1985.28    188.82 o
  22   0  -3     6592.41     7096.61    551.57 o
   0   1  -3     5849.87     5599.40     83.07 o
   1   1  -3     9233.01     8984.11     91.25 o
   2   1  -3    24531.89    26045.45    252.05 o
   3   1  -3     3129.51     3112.94     40.95 o
   4   1  -3    33687.55    32773.69    315.77 o
   5   1  -3     6435.61     6551.62     79.81 o
   6   1  -3     3772.03     3831.33     55.49 o
   7   1  -3      283.05      285.48     16.26 o
   8   1  -3    43647.80    43579.77    447.48 o
   9   1  -3     1170.90     1232.42     32.18 o
  10   1  -3     2576.46     2602.61     55.76 o
  11   1  -3     1568.12     1606.98     54.03 o
  12   1  -3    19360.09    18871.21    297.30 o
  13   1  -3     2088.80     2080.20     65.85 o
  14   1  -3     2084.33     2077.41     73.72 o
  15   1  -3      834.17      827.62     63.32 o
  16   1  -3    12882.28    12475.21    350.90 o
  17   1  -3      159.08      115.57     47.27 o
  18   1  -3     3122.92     3007.50    150.45 o
  19   1  -3      155.53       24.98     45.66 o
  20   1  -3     7308.31     7337.16    263.74 o
  21   1  -3      183.00      187.41     62.91 o
  22   1  -3     2105.01     2108.53    173.00 o
  23   1  -3       75.82       52.00    129.13 o
   1   2  -3    10643.54    10777.63    108.38 o
   2   2  -3    58344.96    57899.67    580.86 o
   3   2  -3     4874.21     4718.17     55.21 o
   4   2  -3     1515.69     1532.09     27.66 o
   5   2  -3     1836.72     1896.91     31.61 o
   6   2  -3    26015.46    25964.53    267.68 o
   7   2  -3     1581.66     1618.13     33.67 o
   8   2  -3     3945.13     3890.60     59.88 o
   9   2  -3     3081.00     3021.51     54.39 o
  10   2  -3    27006.92    27108.10    325.13 o
  11   2  -3     1937.64     2037.60     58.31 o
  12   2  -3     4815.38     4937.48    109.80 o
  13   2  -3      832.90      841.04     44.65 o
  14   2  -3    11863.51    12134.46    244.98 o
  15   2  -3     1083.85      911.68     65.67 o
  16   2  -3     2719.82     2622.50    118.23 o
  17   2  -3     1033.47     1001.16     88.79 o
  18   2  -3    10520.10    10332.06    322.78 o
  19   2  -3      970.62      911.35     94.53 o
  20   2  -3      671.14      708.31     91.06 o
  21   2  -3      416.82      270.42     82.92 o
  22   2  -3     4398.16     4530.32    245.85 o
  23   2  -3       65.98       16.77     70.77 o
   0   3  -3    29317.22    30053.96    421.65 o
   1   3  -3     5821.66     5810.19     67.57 o
   2   3  -3       54.02       35.78      7.21 o
   3   3  -3     5576.85     5579.49     74.22 o
   4   3  -3    43645.22    42587.67    444.38 o
   5   3  -3    13158.58    13827.80    146.01 o
   6   3  -3      502.07      494.45     17.71 o
   7   3  -3     1325.15     1375.09     30.84 o
   8   3  -3    10712.99    10329.41    122.68 o
   9   3  -3      923.29      971.62     29.31 o
  10   3  -3     1115.63     1224.95     37.29 o
  11   3  -3     3316.15     3293.77     72.05 o
  12   3  -3     8477.41     8553.82    151.28 o
  13   3  -3      180.08      168.91     29.30 o
  14   3  -3     1691.91     1515.42     73.86 o
  15   3  -3     2151.62     2236.58     92.43 o
  16   3  -3    10941.94    10738.39    261.54 o
  17   3  -3       60.18      -20.81     36.12 o
  18   3  -3     2057.79     1894.25    122.30 o
  19   3  -3      988.83      857.93     92.63 o
  20   3  -3     5971.60     5853.32    322.95 o
  21   3  -3       64.07       64.66     62.79 o
  22   3  -3     1832.25     1794.30    161.44 o
  23   3  -3      163.48      231.76    104.11 o
   1   4  -3     7837.43     8041.94    108.29 o
   2   4  -3    19678.29    19057.59    218.76 o
   3   4  -3     9684.70    10109.60    117.79 o
   4   4  -3     3708.04     3751.04     55.77 o
   5   4  -3     5449.92     5148.80     63.05 o
   6   4  -3    21277.70    20462.81    219.95 o
   7   4  -3    10366.95    10472.30    126.09 o
   8   4  -3     4311.69     4362.70     67.40 o
   9   4  -3     1947.37     2013.29     44.29 o
  10   4  -3    13704.39    13904.50    179.00 o
  11   4  -3     1896.08     2014.97     54.42 o
  12   4  -3     2243.83     2232.47     70.41 o
  13   4  -3     6378.30     6181.68    154.89 o
  14   4  -3    12917.76    13085.69    284.65 o
  15   4  -3      681.74      650.56     55.53 o
  16   4  -3     1557.61     1660.91    116.91 o
  17   4  -3      827.13      926.01     80.42 o
  18   4  -3     4970.10     4964.05    196.43 o
  19   4  -3      804.49      951.59    112.25 o
  20   4  -3     1122.87     1202.71    190.68 o
  21   4  -3      952.25     1007.28    146.32 o
  22   4  -3     2029.49     2312.83    217.55 o
  23   4  -3      118.28       38.30     84.10 o
   0   5  -3    22357.16    21725.19    355.82 o
   1   5  -3    11511.87    11594.30    148.97 o
   2   5  -3      186.17      230.10     13.43 o
   3   5  -3     6645.70     6548.84     93.05 o
   4   5  -3    37672.91    38164.12    401.80 o
   5   5  -3     2788.18     2855.58     39.47 o
   6   5  -3     1376.23     1425.09     29.21 o
   7   5  -3     9803.18     9991.64    121.53 o
   8   5  -3    13501.08    13375.69    161.67 o
   9   5  -3      586.69      581.84     24.93 o
  10   5  -3     2786.04     2810.38     58.75 o
  11   5  -3     8490.35     8293.67    146.13 o
  12   5  -3    10850.75    11408.70    234.31 o
  13   5  -3      325.55      368.79     43.57 o
  14   5  -3     1464.69     1399.38     72.25 o
  15   5  -3     4587.13     4525.81    135.15 o
  16   5  -3     6186.07     6886.74    208.81 o
  17   5  -3      323.34      280.51     68.25 o
  18   5  -3      856.73      874.59    173.33 o
  19   5  -3     1540.90     1684.49    140.56 o
  20   5  -3     4223.20     4347.82    267.90 o
  21   5  -3      197.66       20.18     72.17 o
  22   5  -3      651.30      451.62    117.88 o
  23   5  -3      648.04      540.36    130.25 o
   1   6  -3     7188.25     6907.93    100.76 o
   2   6  -3    48185.15    49176.73    567.05 o
   3   6  -3    11051.67    10715.76    130.03 o
   4   6  -3     1111.11     1310.02     26.32 o
   5   6  -3     3390.90     3295.05     48.39 o
   6   6  -3    13832.90    13901.77    153.74 o
   7   6  -3     5820.01     6035.31     78.49 o
   8   6  -3      204.79      241.00     17.17 o
   9   6  -3     7724.17     7608.06    109.82 o
  10   6  -3     9018.99     8849.23    137.75 o
  11   6  -3     3217.20     3196.17     91.97 o
  12   6  -3     1958.34     1849.64     74.30 o
  13   6  -3     6678.26     6604.84    169.52 o
  14   6  -3     8384.93     8461.17    201.21 o
  15   6  -3      563.69      550.16     56.15 o
  16   6  -3      939.57      895.84     66.76 o
  17   6  -3     3589.17     3537.63    215.30 o
  18   6  -3     4666.04     5020.63    200.66 o
  19   6  -3      594.82      559.28    106.14 o
  20   6  -3      646.81      629.49    118.58 o
  21   6  -3     2019.95     2168.05    199.88 o
  22   6  -3     1019.25     1106.30    162.83 o
  23   6  -3      128.00      177.60    131.08 o
   0   7  -3    37514.18    38702.32    559.83 o
   1   7  -3    16014.08    16202.53    180.62 o
   2   7  -3     1338.56     1458.40     31.51 o
   3   7  -3     8840.71     8593.03    105.39 o
   4   7  -3    33064.70    33873.97    361.68 o
   5   7  -3     8714.42     8916.25    102.91 o
   6   7  -3     2076.51     2093.99     37.76 o
   7   7  -3     9512.19     9533.89    112.46 o
   8   7  -3     7527.09     7476.28    105.63 o
   9   7  -3     5713.41     5721.50     92.97 o
  10   7  -3     2248.71     2322.37     69.53 o
  11   7  -3     6389.75     6093.34    138.49 o
  12   7  -3    11473.76    11261.36    227.65 o
  13   7  -3       43.61       67.25     28.45 o
  14   7  -3     1170.05     1080.63     66.46 o
  15   7  -3     7491.74     7238.45    185.41 o
  16   7  -3     3421.07     3478.95    187.68 o
  17   7  -3     1057.05     1115.81     97.57 o
  18   7  -3      639.26      581.69     89.00 o
  19   7  -3     1774.28     1905.68    176.47 o
  20   7  -3     2549.88     2396.97    200.26 o
  21   7  -3      338.23      273.68     97.92 o
  22   7  -3      183.70      100.37     90.39 o
   1   8  -3     2906.03     2744.16     40.07 o
   2   8  -3    15382.11    15635.36    168.05 o
   3   8  -3    15381.80    15849.39    167.42 o
   4   8  -3     1594.88     1679.63     31.51 o
   5   8  -3     7396.76     7168.75     83.79 o
   6   8  -3    13224.21    13447.91    154.11 o
   7   8  -3     5836.47     5935.23     84.96 o
   8   8  -3      924.32      974.26     30.83 o
   9   8  -3     8781.11     8673.64    159.35 o
  10   8  -3     6027.84     5982.38    133.90 o
  11   8  -3     2208.21     2239.30     85.82 o
  12   8  -3     1062.56     1014.52     59.24 o
  13   8  -3    12886.82    12013.88    285.68 o
  14   8  -3     6038.89     5684.10    168.77 o
  15   8  -3     1970.60     1842.72    100.67 o
  16   8  -3      595.23      552.39     71.64 o
  17   8  -3     6571.82     6563.94    235.97 o
  18   8  -3     2905.70     2883.21    207.81 o
  19   8  -3     2419.55     2347.30    191.51 o
  20   8  -3      206.31      122.92    127.19 o
  21   8  -3     2812.20     2722.17    223.66 o
  22   8  -3      751.97      710.79    140.30 o
   0   9  -3    10170.21    10507.38    160.93 o
   1   9  -3    11374.90    11029.53    119.94 o
   2   9  -3      369.87      390.34     16.00 o
   3   9  -3     8711.94     8504.97    103.66 o
   4   9  -3     8537.51     8787.91    103.11 o
   5   9  -3     7276.96     7365.11     93.87 o
   6   9  -3      271.88      290.81     19.23 o
   7   9  -3    16103.76    15978.91    197.01 o
   8   9  -3     3447.94     3428.32     70.98 o
   9   9  -3     4909.14     5044.88    109.72 o
  10   9  -3      872.60      840.66     45.58 o
  11   9  -3    10512.02    10422.77    213.92 o
  12   9  -3     2210.10     2169.74     84.80 o
  13   9  -3     1596.27     1664.26     83.78 o
  14   9  -3      412.31      272.76     71.30 o
  15   9  -3     7766.07     7872.67    253.86 o
  16   9  -3     1866.02     2009.95    134.66 o
  17   9  -3     1704.82     1588.82    113.73 o
  18   9  -3      120.80      110.91     59.98 o
  19   9  -3     4720.00     4838.43    275.96 o
  20   9  -3      435.93      482.94    109.97 o
  21   9  -3      607.18      509.58    118.92 o
  22   9  -3      503.00      810.97    205.54 o
   1  10  -3    10022.65     9733.06    118.93 o
   2  10  -3     1000.99     1026.16     24.98 o
   3  10  -3    15392.09    15722.88    175.46 o
   4  10  -3       96.70      107.76     11.82 o
   5  10  -3    18355.50    18782.35    226.13 o
   6  10  -3      828.27      854.22     31.74 o
   7  10  -3    10177.70    10296.35    160.59 o
   8  10  -3      760.30      823.65     37.92 o
   9  10  -3    15070.84    14715.34    263.60 o
  10  10  -3     2310.20     2338.62     86.33 o
  11  10  -3     3613.74     3441.48    114.68 o
  12  10  -3      108.48       95.40     33.70 o
  13  10  -3    10312.15    10217.88    298.82 o
  14  10  -3     1720.19     1893.93    108.32 o
  15  10  -3     1176.19     1255.67     96.84 o
  16  10  -3       29.63        1.02     39.75 o
  17  10  -3     5192.57     5116.02    297.35 o
  18  10  -3      667.63      720.48     99.82 o
  19  10  -3      970.93      910.35    115.23 o
  20  10  -3      210.27       72.82    119.72 o
  21  10  -3     4009.61     4623.01    291.08 o
   0  11  -3     3081.75     3000.80     66.17 o
   1  11  -3     6893.54     7041.97     90.73 o
   2  11  -3      936.43      953.50     26.24 o
   3  11  -3    11739.53    11838.16    141.89 o
   4  11  -3       97.84       95.92     13.95 o
   5  11  -3     3634.74     3699.43     64.02 o
   6  11  -3      859.77      869.91     33.01 o
   7  11  -3     9326.46     9510.83    187.83 o
   8  11  -3     1603.19     1682.21     74.91 o
   9  11  -3     4772.76     4870.79    139.35 o
  10  11  -3      362.55      356.18     42.08 o
  11  11  -3    15132.42    15024.06    358.22 o
  12  11  -3      245.84      291.43     44.79 o
  13  11  -3     1322.16     1266.17     86.48 o
  14  11  -3      864.90      819.29     81.48 o
  15  11  -3    11239.26    10690.14    322.43 o
  16  11  -3      242.78      210.10     56.75 o
  17  11  -3      415.70      384.59     71.42 o
  18  11  -3       58.35       36.95     55.33 o
  19  11  -3     5142.88     5409.98    360.64 o
  20  11  -3      108.47      149.23     82.82 o
  21  11  -3      914.41      883.81    204.08 o
   1  12  -3    12244.55    12137.05    179.05 o
   2  12  -3     1086.20     1127.27     36.79 o
   3  12  -3    10756.29    10789.30    182.01 o
   4  12  -3      376.85      423.83     26.30 o
   5  12  -3    20265.79    20324.00    301.59 o
   6  12  -3      145.14       89.54     23.33 o
   7  12  -3     5212.02     5107.06    135.97 o
   8  12  -3     1031.33      962.60     61.24 o
   9  12  -3    13003.11    12940.15    325.55 o
  10  12  -3     1107.57     1083.12     67.70 o
  11  12  -3     1835.35     1900.19    100.89 o
  12  12  -3      123.38      127.08     41.27 o
  13  12  -3     8665.08     8892.59    271.54 o
  14  12  -3      241.68      177.80     46.94 o
  15  12  -3     1249.95     1052.10     96.88 o
  16  12  -3       21.76      -37.71     37.71 o
  17  12  -3     6318.90     6623.77    219.27 o
  18  12  -3      210.34      201.97     69.58 o
  19  12  -3      712.88      388.25    116.92 o
  20  12  -3      275.62      223.23     89.27 o
   0  13  -3      336.57      393.91     42.66 o
   1  13  -3     4918.02     4770.32    113.10 o
   2  13  -3     1805.69     1744.58     58.52 o
   3  13  -3     9169.93     9074.62    189.00 o
   4  13  -3      815.94      880.73     53.90 o
   5  13  -3     7889.50     8032.39    175.20 o
   6  13  -3      631.67      667.81     48.40 o
   7  13  -3     6718.60     6777.22    176.20 o
   8  13  -3      423.65      462.48     54.16 o
   9  13  -3     6856.90     6518.76    192.17 o
  10  13  -3      237.50      210.01     44.09 o
  11  13  -3     9871.60     9209.13    265.96 o
  12  13  -3      340.52      325.93     55.34 o
  13  13  -3     1405.46     1529.43    100.60 o
  14  13  -3      445.06      418.75     65.54 o
  15  13  -3     6804.59     6753.88    233.93 o
  16  13  -3       78.58       61.34     49.08 o
  17  13  -3       91.93       82.26     52.83 o
  18  13  -3       48.08        5.97     54.75 o
  19  13  -3     4024.02     3974.08    196.33 o
  20  13  -3      153.58       97.02     95.83 o
   1  14  -3     7552.20     7773.24    208.64 o
   2  14  -3      779.01      765.95     49.55 o
   3  14  -3     5643.80     5641.47    180.49 o
   4  14  -3       60.06       80.66     27.18 o
   5  14  -3    11203.19    11262.02    256.01 o
   6  14  -3     1677.47     1579.15     73.89 o
   7  14  -3     2850.64     2923.11    108.89 o
   8  14  -3       31.42       31.39     29.29 o
   9  14  -3    11789.53    11481.17    319.24 o
  10  14  -3      154.05      181.48     61.40 o
  11  14  -3     2744.27     2649.48    130.94 o
  12  14  -3      730.29      502.21     64.74 o
  13  14  -3     6341.05     6345.79    218.89 o
  14  14  -3      138.54       69.38     43.75 o
  15  14  -3      860.71      783.62     86.97 o
  16  14  -3       80.86      110.74     53.35 o
  17  14  -3     4077.90     4732.57    200.11 o
  18  14  -3      139.97       52.99     68.31 o
  19  14  -3      707.83      869.76    150.18 o
   0  15  -3       68.74       83.56     40.58 o
   1  15  -3     7370.25     7201.64    218.67 o
   2  15  -3      561.71      585.65     47.36 o
   3  15  -3     7867.12     7905.45    191.42 o
   4  15  -3      176.99      150.92     33.75 o
   5  15  -3     3769.92     3887.22    127.53 o
   6  15  -3     1819.36     1870.39     86.74 o
   7  15  -3     7061.05     6924.69    199.29 o
   8  15  -3     2078.05     2117.40     97.81 o
   9  15  -3     5179.54     5229.83    179.47 o
  10  15  -3      121.84      110.02     47.73 o
  11  15  -3     6338.77     6678.89    213.98 o
  12  15  -3      497.73      461.36     64.42 o
  13  15  -3     1930.38     1901.78    115.08 o
  14  15  -3       85.62       77.24     49.34 o
  15  15  -3     4787.87     4668.50    193.16 o
  16  15  -3      270.85      326.88     68.06 o
  17  15  -3     1189.00     1224.22    114.13 o
  18  15  -3        6.55       35.57     80.73 o
   1  16  -3     5342.08     5324.76    166.49 o
   2  16  -3     4033.78     4034.00    140.73 o
   3  16  -3    10896.15    10840.87    295.87 o
   4  16  -3       37.97       15.74     29.62 o
   5  16  -3     5219.09     5021.27    166.09 o
   6  16  -3     2695.87     2682.62    113.95 o
   7  16  -3     5850.35     5931.91    190.32 o
   8  16  -3        7.64      -18.54     30.75 o
   9  16  -3     5208.50     5088.68    175.82 o
  10  16  -3      986.12      971.72    105.51 o
  11  16  -3      488.68      483.12     63.34 o
  12  16  -3      310.28      279.66     54.27 o
  13  16  -3     4634.45     4426.18    180.10 o
  14  16  -3      879.79      890.56    112.30 o
  15  16  -3     1018.04     1024.85     98.14 o
  16  16  -3       42.82      116.63     57.24 o
  17  16  -3     3618.33     3569.36    281.61 o
   0  17  -3     6209.99     5889.81    263.98 o
   1  17  -3     7699.67     7289.48    212.42 o
   2  17  -3       78.86      125.32     39.09 o
   3  17  -3     5633.74     5280.24    174.57 o
   4  17  -3     4540.24     4371.03    153.15 o
   5  17  -3     3760.62     3652.02    137.07 o
   6  17  -3      377.09      419.26     54.79 o
   7  17  -3     5076.41     5143.90    177.25 o
   8  17  -3     1397.37     1297.83     87.37 o
   9  17  -3     1642.60     1575.54     98.05 o
  10  17  -3      319.99      319.99     62.05 o
  11  17  -3     5476.67     5499.40    198.40 o
  12  17  -3      812.07      946.18     88.65 o
  13  17  -3      961.89      998.60    114.50 o
  14  17  -3      243.79      211.24     60.13 o
  15  17  -3     4187.85     4483.34    192.63 o
  16  17  -3     1228.84     1066.26    127.52 o
   1  18  -3     4862.16     5036.99    167.27 o
   2  18  -3     3303.63     3070.00    125.38 o
   3  18  -3     3699.18     3858.32    139.79 o
   4  18  -3       41.69       27.04     41.54 o
   5  18  -3     3447.05     3537.39    138.89 o
   6  18  -3     2270.14     2185.17    108.26 o
   7  18  -3     1321.35     1364.50     90.63 o
   8  18  -3       69.36       47.21     41.53 o
   9  18  -3     4260.85     4450.03    170.06 o
  10  18  -3     2843.94     2806.24    137.59 o
  11  18  -3     1516.61     1548.90    106.98 o
  12  18  -3      281.25      278.49     62.65 o
  13  18  -3     2854.38     2704.29    153.36 o
  14  18  -3     3065.71     3041.51    157.76 o
  15  18  -3      375.33      237.26     82.42 o
   0  19  -3     6405.93     6253.34    484.73 o
   1  19  -3     3824.68     3871.40    143.27 o
   2  19  -3       71.50       41.72     36.79 o
   3  19  -3     3178.64     3084.11    223.90 o
   4  19  -3     5111.75     4872.19    171.51 o
   5  19  -3     2788.82     2758.40    125.51 o
   6  19  -3      183.64      202.67     49.47 o
   7  19  -3     3268.54     3282.45    210.69 o
   8  19  -3     2827.08     3018.80    137.14 o
   9  19  -3      934.10      956.62     98.20 o
  10  19  -3      421.81      400.81     64.99 o
  11  19  -3     2333.44     2499.88    185.89 o
  12  19  -3     2377.40     2399.19    135.05 o
  13  19  -3      316.04      325.01     76.45 o
  14  19  -3      444.72      424.34     89.79 o
   1  20  -3     1561.02     1606.66    111.95 o
   2  20  -3     3491.04     3643.46    145.07 o
   3  20  -3     1431.06     1290.39     88.15 o
   4  20  -3       35.43       45.37     41.17 o
   5  20  -3     1563.91     1654.61    134.37 o
   6  20  -3     4112.33     4085.55    159.00 o
   7  20  -3      382.54      437.96     64.63 o
   8  20  -3       86.06       63.04     46.50 o
   9  20  -3     2068.07     2161.65    124.39 o
  10  20  -3     2588.05     2962.09    146.39 o
  11  20  -3      197.99      166.30     59.24 o
  12  20  -3      118.05      231.04     75.83 o
  13  20  -3     2309.57     2192.01    161.77 o
   0  21  -3     3890.26     3686.69    212.63 o
   1  21  -3     1678.05     1657.56    116.08 o
   2  21  -3       73.70       21.97     41.88 o
   3  21  -3      818.37      785.27     76.73 o
   4  21  -3     4970.30     4832.42    177.96 o
   5  21  -3      438.46      433.44     65.07 o
   6  21  -3      311.14      303.48     74.94 o
   7  21  -3     1039.14     1061.80     91.46 o
   8  21  -3     2823.54     2843.55    143.50 o
   9  21  -3      182.99      175.94     58.89 o
  10  21  -3      923.07     1071.21    115.13 o
  11  21  -3      689.35      640.36    117.07 o
   1  22  -3     1232.23     1352.19     96.69 o
   2  22  -3     5705.62     5663.36    199.99 o
   3  22  -3      554.77      603.47     73.78 o
   4  22  -3       24.70       27.86     44.85 o
   5  22  -3      152.16      103.24     49.92 o
   6  22  -3     3162.14     3038.71    223.39 o
   7  22  -3      242.19      328.69     64.74 o
   8  22  -3       82.71       67.05     69.76 o
   9  22  -3      337.59       99.53     77.04 o
   0  23  -3     4777.79     4969.51    300.52 o
   1  23  -3      172.26      209.65     56.98 o
   2  23  -3       70.27      -26.31     50.21 o
   3  23  -3      205.56      262.89     68.28 o
   4  23  -3     5018.94     5425.89    271.62 o
   5  23  -3      174.76       87.44     73.17 o
   6  23  -3      231.88      154.37    124.02 o
   7  23  -3      696.71      712.47    116.86 o
   1  24  -3      380.94      385.89     93.08 o
   0   0  -2     8557.34     8962.05    189.31 o
   2   0  -2    63905.98    67146.98    906.63 o
   4   0  -2    14510.51    14174.56    216.93 o
   6   0  -2      330.04      271.02     21.26 o
   8   0  -2    51270.02    51586.49    849.55 o
  10   0  -2     3525.15     3540.59    105.37 o
  12   0  -2    32265.30    33058.59    606.38 o
  14   0  -2     2430.19     2354.55    107.99 o
  16   0  -2    17827.54    17212.46    628.05 o
  18   0  -2     1084.43     1033.08    133.56 o
  20   0  -2     5709.65     6250.06    336.06 o
  22   0  -2      552.20      499.33    175.20 o
   1   1  -2     3931.34     4197.31     45.00 o
   2   1  -2    73650.77    74826.95    698.45 o
   3   1  -2     8254.06     8082.04     90.73 o
   4   1  -2      663.73      691.18     17.44 o
   5   1  -2      618.49      635.15     17.75 o
   6   1  -2    44003.04    43278.07    455.97 o
   7   1  -2      471.73      504.48     19.97 o
   8   1  -2      381.51      356.40     19.56 o
   9   1  -2     4799.14     4748.19     79.92 o
  10   1  -2    23486.15    23245.10    297.56 o
  11   1  -2      670.40      578.42     29.94 o
  12   1  -2     3236.22     3167.66     73.55 o
  13   1  -2      830.36      824.11     42.75 o
  14   1  -2    11949.08    11935.24    215.34 o
  15   1  -2      608.08      644.89     55.18 o
  16   1  -2     2033.58     2287.20    112.44 o
  17   1  -2      474.01      513.88     68.79 o
  18   1  -2     7269.95     7406.34    251.36 o
  19   1  -2      271.92      239.64     58.13 o
  20   1  -2      565.10      710.46     89.46 o
  21   1  -2      115.90       99.29     65.86 o
  22   1  -2     5693.80     5461.08    591.56 o
  23   1  -2       46.93       97.34    136.59 o
  24   1  -2     1312.36     1258.88    273.84 o
   0   2  -2    69146.00    67409.26    989.00 o
   1   2  -2    25565.28    25322.92    244.12 o
   2   2  -2     7974.60     7448.17     82.00 o
   3   2  -2      100.65      153.98      8.28 o
   4   2  -2    22122.66    21759.76    219.29 o
   5   2  -2    10357.64    10526.58    121.02 o
   6   2  -2     1887.03     1944.94     35.08 o
   7   2  -2     8413.74     8970.02    111.33 o
   8   2  -2    33731.34    33825.38    373.16 o
   9   2  -2      380.21      418.02     22.42 o
  10   2  -2     4731.33     4758.36     83.63 o
  11   2  -2      959.70     1092.33     39.31 o
  12   2  -2    14038.03    14563.03    208.36 o
  13   2  -2      106.72      110.45     22.42 o
  14   2  -2     4000.92     3969.59    109.62 o
  15   2  -2     2008.31     1926.43    108.59 o
  16   2  -2    11237.44    11156.64    296.55 o
  17   2  -2       95.37      118.27     45.62 o
  18   2  -2     2341.88     2334.69    132.31 o
  19   2  -2      299.56      240.08     60.18 o
  20   2  -2     5985.09     5698.71    259.39 o
  21   2  -2      178.94      188.64     74.34 o
  22   2  -2     1850.93     1773.00    194.59 o
  23   2  -2      222.57      103.99    131.57 o
  24   2  -2     4065.18     3593.48    412.87 o
   1   3  -2     4550.84     4634.88     65.39 o
   2   3  -2    21745.64    20760.04    262.52 o
   3   3  -2    15716.20    16079.90    179.23 o
   4   3  -2     4562.30     4568.20     57.25 o
   5   3  -2     2829.66     2645.93     40.13 o
   6   3  -2    34309.09    34759.93    368.74 o
   7   3  -2     9551.15     9823.18    127.56 o
   8   3  -2    10895.12    10936.40    135.75 o
   9   3  -2     6366.38     6397.90     97.20 o
  10   3  -2    39880.69    39399.71    460.65 o
  11   3  -2      762.09      796.99     34.93 o
  12   3  -2     5485.16     5392.40     98.02 o
  13   3  -2     1814.81     1912.06     74.25 o
  14   3  -2    10276.54    10180.76    234.97 o
  15   3  -2     1898.78     1898.48     84.81 o
  16   3  -2     3362.99     3371.31    124.87 o
  17   3  -2     2640.52     2544.84    123.55 o
  18   3  -2     6910.81     7159.60    250.30 o
  19   3  -2      146.85       99.84     60.18 o
  20   3  -2     1256.39     1238.10    129.24 o
  21   3  -2      721.84      557.63    118.15 o
  22   3  -2     4134.50     3917.41    277.67 o
  23   3  -2      100.13      113.07    129.62 o
  24   3  -2     1239.54     1073.78    257.29 o
   0   4  -2    36035.37    36337.61    558.44 o
   1   4  -2     6843.20     6820.75     85.10 o
   2   4  -2     1389.49     1248.48     24.14 o
   3   4  -2       46.69       47.11      8.11 o
   4   4  -2    37142.84    35336.41    360.88 o
   5   4  -2     3602.54     3820.72     58.92 o
   6   4  -2     3197.90     3368.50     55.76 o
   7   4  -2    15996.50    16076.64    185.77 o
   8   4  -2    47741.79    47760.67    522.61 o
   9   4  -2     1244.72     1291.53     37.71 o
  10   4  -2     5240.67     5485.65     88.73 o
  11   4  -2     6643.45     6592.56    109.08 o
  12   4  -2    10890.27    10779.13    169.18 o
  13   4  -2      624.52      669.73     42.64 o
  14   4  -2     2553.62     2283.13     90.30 o
  15   4  -2     5076.62     5043.62    142.32 o
  16   4  -2     7508.77     7750.81    214.91 o
  17   4  -2      849.94      800.41     76.47 o
  18   4  -2     1153.91     1226.73    116.84 o
  19   4  -2     2237.70     2254.92    158.28 o
  20   4  -2     3400.83     2965.45    222.88 o
  21   4  -2      124.39      147.57     82.37 o
  22   4  -2     2830.87     2664.40    230.66 o
  23   4  -2     1096.66     1175.32    172.30 o
  24   4  -2     2989.33     3744.36    415.14 o
   1   5  -2     7262.69     6865.88     82.20 o
   2   5  -2    23310.25    22727.38    233.20 o
   3   5  -2     6040.03     5941.24     79.51 o
   4   5  -2      722.10      702.28     17.68 o
   5   5  -2     6152.96     6627.84     90.38 o
   6   5  -2    46414.18    46864.77    512.46 o
   7   5  -2     6889.90     7460.18    102.50 o
   8   5  -2      495.55      573.87     23.97 o
   9   5  -2     9319.24     9487.72    134.67 o
  10   5  -2    17357.84    17602.34    230.52 o
  11   5  -2     1780.40     1806.27     52.69 o
  12   5  -2     1953.36     2001.15     65.68 o
  13   5  -2     3161.19     3237.06     92.94 o
  14   5  -2     7719.45     7608.70    184.49 o
  15   5  -2     1602.99     1487.90     77.61 o
  16   5  -2     1793.14     1665.73     84.39 o
  17   5  -2     3097.27     3340.13    176.44 o
  18   5  -2     3926.03     3919.19    199.57 o
  19   5  -2      262.68      245.78     83.35 o
  20   5  -2     2292.80     2206.99    293.47 o
  21   5  -2     3636.75     3255.37    246.21 o
  22   5  -2     2737.65     2839.97    236.99 o
  23   5  -2      332.56      387.08    117.26 o
   0   6  -2    53277.91    52079.56    770.53 o
   1   6  -2    10996.98    10640.37    112.39 o
   2   6  -2     4350.40     4222.62     52.93 o
   3   6  -2     8724.82     8690.44    105.01 o
   4   6  -2    17331.78    17438.77    190.21 o
   5   6  -2     3093.35     3045.95     47.86 o
   6   6  -2     4007.97     4136.75     65.92 o
   7   6  -2    13821.15    13694.55    164.45 o
   8   6  -2    31291.59    31680.35    363.06 o
   9   6  -2     2062.64     2182.76     52.85 o
  10   6  -2     5344.25     5473.15     93.99 o
  11   6  -2    11629.92    11639.04    198.04 o
  12   6  -2    12022.36    11818.73    225.87 o
  13   6  -2     2139.35     2239.55     79.62 o
  14   6  -2      621.71      637.83     53.65 o
  15   6  -2     3559.81     3595.10    117.44 o
  16   6  -2     4620.87     4656.04    163.79 o
  17   6  -2      464.25      417.30     74.84 o
  18   6  -2      722.61      609.03    107.53 o
  19   6  -2     4101.85     3869.69    252.45 o
  20   6  -2     2782.77     3063.94    227.42 o
  21   6  -2      188.16      312.82    125.40 o
  22   6  -2      864.69      856.16    220.95 o
  23   6  -2     2789.85     3027.22    255.38 o
   1   7  -2     8109.18     7990.29     86.14 o
   2   7  -2    21146.61    21041.38    207.51 o
   3   7  -2     1956.30     1925.96     31.72 o
   4   7  -2      792.27      829.87     21.03 o
   5   7  -2     6531.38     6297.07     85.01 o
   6   7  -2    14810.35    14984.13    168.40 o
   7   7  -2     4147.56     4358.10     70.62 o
   8   7  -2      233.70      292.06     20.07 o
   9   7  -2    20615.96    20258.17    249.95 o
  10   7  -2    11815.34    11783.55    193.68 o
  11   7  -2     3990.87     3893.88    101.24 o
  12   7  -2       83.54       74.59     24.16 o
  13   7  -2     7387.49     7089.08    173.96 o
  14   7  -2     6086.60     5810.81    155.89 o
  15   7  -2     3045.75     2735.08    113.82 o
  16   7  -2      530.36      402.19    116.35 o
  17   7  -2     6399.53     6348.57    261.15 o
  18   7  -2     2384.77     2261.81    183.48 o
  19   7  -2      773.75      633.05    117.35 o
  20   7  -2      673.97      608.41    121.16 o
  21   7  -2     3774.75     3569.04    257.08 o
  22   7  -2     1625.59     1648.47    189.71 o
  23   7  -2      307.17      237.30    105.45 o
   0   8  -2    30256.59    31743.37    407.22 o
   1   8  -2    25088.01    26340.56    245.95 o
   2   8  -2     1620.39     1691.24     28.92 o
   3   8  -2    29727.14    29427.81    286.43 o
   4   8  -2    25305.91    25664.47    265.29 o
   5   8  -2    21533.76    21714.05    236.36 o
   6   8  -2     2381.92     2521.11     46.23 o
   7   8  -2     8511.62     8360.53    114.56 o
   8   8  -2     5519.94     5611.60     89.73 o
   9   8  -2     5629.56     5545.38    102.31 o
  10   8  -2      857.93      940.56     48.42 o
  11   8  -2    10593.01    10423.33    203.90 o
  12   8  -2     4738.10     4689.39    124.72 o
  13   8  -2     2246.19     2016.88     92.24 o
  14   8  -2      133.45       96.50     37.05 o
  15   8  -2     3041.64     2958.39    138.35 o
  16   8  -2     1151.21     1263.15     98.39 o
  17   8  -2      747.75      736.46     94.05 o
  18   8  -2      282.20      212.94     77.98 o
  19   8  -2     4429.89     4197.18    259.64 o
  20   8  -2      774.66      735.00    141.06 o
  21   8  -2      182.38      238.66     92.95 o
  22   8  -2      640.31      618.27    135.36 o
  23   8  -2     3822.10     3934.48    402.48 o
   1   9  -2    18922.00    19098.61    189.25 o
   2   9  -2     4150.33     4290.46     57.91 o
   3   9  -2    10780.22    10879.09    118.10 o
   4   9  -2      123.44      102.21     11.24 o
   5   9  -2     9978.58     9563.57    115.53 o
   6   9  -2     6985.01     7113.96    106.04 o
   7   9  -2     9864.21     9867.45    146.05 o
   8   9  -2     1486.19     1471.38     45.52 o
   9   9  -2    15956.93    15759.33    257.40 o
  10   9  -2     4271.22     4239.52    113.62 o
  11   9  -2     3810.32     3716.50    104.87 o
  12   9  -2      544.52      534.72     52.43 o
  13   9  -2     8431.96     8282.10    233.72 o
  14   9  -2     2902.51     2887.73    133.93 o
  15   9  -2     2326.57     2250.49    124.27 o
  16   9  -2      312.45      272.41     58.92 o
  17   9  -2     4350.74     4336.07    209.62 o
  18   9  -2     1353.20     1296.93    144.84 o
  19   9  -2      842.24      915.15    132.52 o
  20   9  -2      321.80      294.61     96.83 o
  21   9  -2     5000.15     5220.45    311.56 o
  22   9  -2      764.34      824.97    147.46 o
   0  10  -2     5031.21     4849.94     96.81 o
   1  10  -2    11862.67    12021.85    129.91 o
   2  10  -2      254.09      272.96     15.57 o
   3  10  -2    10167.74    10057.92    113.87 o
   4  10  -2     5233.39     5420.54     72.76 o
   5  10  -2     4549.19     4638.24     70.04 o
   6  10  -2      365.47      382.51     22.14 o
   7  10  -2    16377.47    16163.02    226.21 o
   8  10  -2      392.37      393.32     31.57 o
   9  10  -2     6131.13     6290.90    149.97 o
  10  10  -2      626.29      495.86     45.02 o
  11  10  -2    13559.62    13218.16    305.35 o
  12  10  -2     1187.43     1275.12     75.02 o
  13  10  -2     5274.67     4858.18    175.07 o
  14  10  -2      282.91      376.50     57.34 o
  15  10  -2     5014.85     5291.17    193.35 o
  16  10  -2      262.33      298.22     60.63 o
  17  10  -2     1456.30     1355.82    151.09 o
  18  10  -2      521.47      469.74     85.44 o
  19  10  -2     4738.90     4884.97    282.87 o
  20  10  -2      389.53      508.32    155.09 o
  21  10  -2      380.65      312.85    105.08 o
  22  10  -2      185.39      104.98     89.41 o
   1  11  -2    13319.44    13719.73    159.94 o
   2  11  -2     2542.86     2578.11     47.16 o
   3  11  -2    10643.15    10534.30    134.06 o
   4  11  -2       45.01       67.12     14.32 o
   5  11  -2    15607.96    15420.85    208.02 o
   6  11  -2      641.46      636.59     33.99 o
   7  11  -2     8753.51     8756.17    202.14 o
   8  11  -2      241.52      225.62     34.62 o
   9  11  -2     9317.65     9209.50    248.62 o
  10  11  -2      311.89      276.36     40.17 o
  11  11  -2     3754.05     3508.12    114.81 o
  12  11  -2        4.80       -9.33     26.78 o
  13  11  -2     8553.61     8491.59    265.57 o
  14  11  -2      507.92      406.83     61.94 o
  15  11  -2     1264.50     1391.83    102.81 o
  16  11  -2       63.53       19.86     44.03 o
  17  11  -2     4469.07     4694.25    220.87 o
  18  11  -2      202.55       93.05     62.94 o
  19  11  -2      713.13      630.17    120.37 o
  20  11  -2      356.40      360.30    102.36 o
  21  11  -2     4180.42     4291.76    311.80 o
   0  12  -2      268.37      230.17     27.01 o
   1  12  -2     7902.21     7992.24    121.94 o
   2  12  -2      251.72      246.01     20.99 o
   3  12  -2    10308.45    10347.83    160.52 o
   4  12  -2       23.33       39.69     16.97 o
   5  12  -2    12693.60    12460.36    226.57 o
   6  12  -2     1027.79      971.19     56.38 o
   7  12  -2     6238.34     5958.85    178.42 o
   8  12  -2      834.03      848.44     62.17 o
   9  12  -2     4117.26     4178.51    127.40 o
  10  12  -2      351.94      316.38     44.39 o
  11  12  -2     9519.39     9126.39    245.13 o
  12  12  -2      745.81      765.34     69.02 o
  13  12  -2     1592.68     1489.31     91.36 o
  14  12  -2      116.71       87.83     43.66 o
  15  12  -2     9559.30     9337.66    268.23 o
  16  12  -2      204.67      230.43     58.40 o
  17  12  -2      562.41      446.93     86.37 o
  18  12  -2       40.40       -8.55     54.05 o
  19  12  -2     4750.25     4890.26    282.07 o
  20  12  -2      244.21      149.03     88.61 o
  21  12  -2      230.53      196.94    136.43 o
   1  13  -2    10883.88    10470.45    223.05 o
   2  13  -2        4.18       -0.48     18.08 o
   3  13  -2     9893.57     9725.19    232.51 o
   4  13  -2     1241.95     1259.81     63.67 o
   5  13  -2    17106.42    16270.60    347.28 o
   6  13  -2     1057.65     1005.16     60.41 o
   7  13  -2     4024.24     3801.22    122.03 o
   8  13  -2      778.55      834.81     59.84 o
   9  13  -2    13443.64    13088.24    326.77 o
  10  13  -2      118.64      110.13     36.51 o
  11  13  -2     2227.52     2323.38    111.34 o
  12  13  -2     1079.72     1097.55     86.90 o
  13  13  -2     7850.40     7658.00    252.66 o
  14  13  -2       30.56       21.10     43.98 o
  15  13  -2     1283.37     1372.06     97.97 o
  16  13  -2       59.43       26.91     43.16 o
  17  13  -2     6426.11     6676.11    248.44 o
  18  13  -2       27.02        8.93     66.85 o
  19  13  -2      595.48      573.00    104.75 o
  20  13  -2       22.34      -19.96     75.08 o
   0  14  -2       34.55       52.32     43.23 o
   1  14  -2     9099.37     8620.49    207.61 o
   2  14  -2      531.12      457.34     46.51 o
   3  14  -2    10258.56     9927.75    230.22 o
   4  14  -2      658.43      663.76     61.64 o
   5  14  -2    11348.33    11099.98    253.84 o
   6  14  -2      126.34       88.13     38.02 o
   7  14  -2    16355.19    15875.85    382.56 o
   8  14  -2      273.24      149.52     38.63 o
   9  14  -2     4540.11     4607.05    154.91 o
  10  14  -2      709.77      708.61     84.74 o
  11  14  -2     6934.39     6731.62    220.40 o
  12  14  -2      271.04      263.84     53.21 o
  13  14  -2     2799.88     2722.90    138.03 o
  14  14  -2      253.74      290.64     59.97 o
  15  14  -2     6760.99     6581.47    239.07 o
  16  14  -2       45.45       44.72     51.67 o
  17  14  -2      388.11      309.26     78.59 o
  18  14  -2       45.35       38.06     69.70 o
  19  14  -2     4202.39     4076.60    231.05 o
   1  15  -2     8693.63     8307.59    204.30 o
   2  15  -2     2252.44     2250.19     87.96 o
   3  15  -2    10787.97    10831.87    250.44 o
   4  15  -2      758.76      736.55     59.16 o
   5  15  -2    17060.59    16612.48    479.80 o
   6  15  -2     2267.67     2281.66    100.94 o
   7  15  -2     7727.90     7131.02    207.18 o
   8  15  -2      362.96      393.39     54.82 o
   9  15  -2     8941.03     8867.39    260.31 o
  10  15  -2      579.60      718.75     86.26 o
  11  15  -2     1718.77     1760.85    106.48 o
  12  15  -2       68.86        4.81     39.32 o
  13  15  -2     5428.29     5426.83    205.53 o
  14  15  -2      469.82      479.68     92.00 o
  15  15  -2     1067.50      938.47     97.69 o
  16  15  -2       17.28       21.71     55.63 o
  17  15  -2     4616.20     4708.17    232.31 o
  18  15  -2       79.94       29.25     64.50 o
  19  15  -2      129.59      -72.68    100.58 o
   0  16  -2      953.56      865.48    141.38 o
   1  16  -2     4454.49     4290.98    206.31 o
   2  16  -2       32.06       40.12     31.45 o
   3  16  -2    10287.43    10216.08    275.24 o
   4  16  -2     2122.47     1931.71     97.73 o
   5  16  -2     6941.28     6534.05    210.17 o
   6  16  -2      293.32      333.22     50.37 o
   7  16  -2    10215.86     9824.03    283.33 o
   8  16  -2     1134.46     1054.02     83.36 o
   9  16  -2     2357.62     2328.36    118.34 o
  10  16  -2      317.34      360.82     58.02 o
  11  16  -2     6655.68     6679.34    257.05 o
  12  16  -2     2705.15     2526.43    134.37 o
  13  16  -2     2140.68     1892.73    123.81 o
  14  16  -2        2.36       -7.82     44.71 o
  15  16  -2     5317.57     5622.09    219.08 o
  16  16  -2      424.28      550.84     86.90 o
  17  16  -2      858.48     1024.27    122.48 o
  18  16  -2        9.97      133.11     93.36 o
   1  17  -2     4698.36     4689.50    162.43 o
   2  17  -2     3356.80     3421.47    132.31 o
   3  17  -2     4230.90     4119.56    149.96 o
   4  17  -2      469.71      460.08     59.33 o
   5  17  -2     6956.25     6853.60    231.70 o
   6  17  -2     2214.49     2143.80    110.71 o
   7  17  -2     4864.33     4566.30    167.44 o
   8  17  -2      127.10      119.60     44.44 o
   9  17  -2     3631.16     3761.35    156.25 o
  10  17  -2     4285.97     4073.08    166.82 o
  11  17  -2     1779.67     1886.47    117.29 o
  12  17  -2       53.46       13.81     45.54 o
  13  17  -2     2841.86     3081.85    155.20 o
  14  17  -2     2015.35     2278.69    137.65 o
  15  17  -2      515.68      494.62     81.68 o
  16  17  -2      161.22      100.49     61.74 o
  17  17  -2     3169.97     3050.35    242.95 o
   0  18  -2     7176.52     7093.16    306.94 o
   1  18  -2     1769.31     1799.66     98.17 o
   2  18  -2      102.14       27.13     35.60 o
   3  18  -2     4948.09     4754.51    210.25 o
   4  18  -2     6196.39     5734.76    189.36 o
   5  18  -2     1660.69     1679.01    100.04 o
   6  18  -2       51.38       36.77     38.77 o
   7  18  -2     3074.43     2828.64    132.25 o
   8  18  -2     3486.05     3408.60    148.37 o
   9  18  -2     1351.79     1302.31     98.99 o
  10  18  -2       96.35       99.59     50.21 o
  11  18  -2     3862.60     3997.48    196.49 o
  12  18  -2     2421.38     2580.15    143.76 o
  13  18  -2     1118.39      939.02    113.49 o
  14  18  -2      248.31      231.51     67.47 o
  15  18  -2     2779.17     2818.38    175.46 o
  16  18  -2      610.53      671.41    173.66 o
   1  19  -2     2016.27     2140.69    135.46 o
   2  19  -2     3569.56     3840.43    215.07 o
   3  19  -2      165.44      163.85     46.20 o
   4  19  -2      402.74      477.99     62.88 o
   5  19  -2     1921.27     2029.86    112.95 o
   6  19  -2     4398.19     4309.18    238.37 o
   7  19  -2      648.79      501.44     68.12 o
   8  19  -2      121.59       82.39     47.54 o
   9  19  -2     2973.04     2748.49    143.17 o
  10  19  -2     4195.47     4099.81    178.36 o
  11  19  -2      953.35      910.06    109.00 o
  12  19  -2      162.17      221.06     64.56 o
  13  19  -2     2577.33     2763.28    153.67 o
  14  19  -2     2638.64     2647.59    183.48 o
  15  19  -2      156.53      111.01     77.54 o
   0  20  -2     5120.45     5251.52    409.54 o
   1  20  -2     1669.47     1732.46    117.76 o
   2  20  -2        7.05       30.93     40.41 o
   3  20  -2     2410.51     2350.64    122.76 o
   4  20  -2     3924.28     3719.27    155.22 o
   5  20  -2      838.44      945.14     85.02 o
   6  20  -2      475.99      453.90     68.31 o
   7  20  -2      857.55      859.85     86.62 o
   8  20  -2     5478.71     5766.54    211.68 o
   9  20  -2     1071.90     1078.12     97.64 o
  10  20  -2     1185.30     1184.60    102.06 o
  11  20  -2     1536.47     1553.11    150.26 o
  12  20  -2     2867.11     3148.38    163.85 o
  13  20  -2       62.03      101.91     68.00 o
   1  21  -2     1265.39     1343.57     96.73 o
   2  21  -2     4769.01     5040.85    186.66 o
   3  21  -2      361.15      339.78     62.15 o
   4  21  -2       58.97       44.24     45.66 o
   5  21  -2     1148.45     1270.07     98.71 o
   6  21  -2     4532.96     4649.47    209.39 o
   7  21  -2      598.72      586.80     78.49 o
   8  21  -2      141.12       97.84     53.41 o
   9  21  -2     1577.43     1623.84    129.60 o
  10  21  -2     3979.73     4268.70    189.48 o
  11  21  -2      179.42      123.81     73.63 o
  12  21  -2      507.50      386.15     90.78 o
   0  22  -2     5530.29     5095.49    290.55 o
   1  22  -2     1038.18     1198.11     97.22 o
   2  22  -2      107.30       90.91     60.81 o
   3  22  -2      710.10      670.91     80.43 o
   4  22  -2     3832.90     3921.82    166.87 o
   5  22  -2      304.99      344.32     65.96 o
   6  22  -2      108.50      123.57     55.83 o
   7  22  -2     1304.29     1282.55    106.25 o
   8  22  -2     4718.66     5135.50    202.80 o
   9  22  -2      540.19      549.93     97.93 o
  10  22  -2      741.20      763.86    170.97 o
   1  23  -2      712.25      653.00     80.51 o
   2  23  -2     4619.23     4840.37    221.98 o
   3  23  -2      372.84      423.34     74.30 o
   4  23  -2       76.88      127.32     58.30 o
   5  23  -2      378.83      327.23     77.98 o
   6  23  -2     4162.30     4588.24    221.93 o
   7  23  -2      330.19      483.94    108.42 o
   8  23  -2      216.81      101.95     82.26 o
   0  24  -2     5248.41     4597.51    372.63 o
   1  24  -2      179.41      298.01     93.95 o
   2  24  -2       57.65      101.63     87.28 o
   3  24  -2      311.53      405.61    101.75 o
   4  24  -2     4786.01     5119.06    481.81 o
   2   0  -1    38544.46    39814.25    540.97 o
   4   0  -1    31440.25    32084.86    525.54 o
   6   0  -1    59153.08    58749.11   1102.11 o
   8   0  -1      373.35      487.17     33.36 o
  10   0  -1    31329.04    30910.03    554.05 o
  12   0  -1     3639.89     3861.52    108.71 o
  14   0  -1    14615.14    15018.23    507.65 o
  16   0  -1     1501.65     1635.33    126.93 o
  18   0  -1    12348.31    12592.26    531.17 o
  20   0  -1     2364.26     2555.40    307.58 o
   0   1  -1   112047.24   111248.16   1854.26 o
   1   1  -1     3597.74     3657.77     44.78 o
   2   1  -1      365.97      363.40      9.75 o
   3   1  -1     2201.06     2516.74     36.23 o
   4   1  -1    64380.98    63945.76    726.18 o
   5   1  -1      202.73      214.73     13.26 o
   6   1  -1     2071.00     2163.64     40.90 o
   7   1  -1     9487.64     9495.45    131.49 o
   8   1  -1    42083.40    41452.85    486.70 o
   9   1  -1      812.41      823.92     33.33 o
  10   1  -1      732.69      808.23     31.80 o
  11   1  -1      302.72      299.07     22.98 o
  12   1  -1    24482.79    24127.55    341.09 o
  13   1  -1     1371.50     1425.28     48.77 o
  14   1  -1     2472.87     2437.01     88.82 o
  15   1  -1     1341.87     1504.60    107.64 o
  16   1  -1    13067.92    13431.48    308.26 o
  17   1  -1     1039.68     1240.31     88.94 o
  18   1  -1     1173.26     1239.16    101.85 o
  19   1  -1      512.41      496.46     75.43 o
  20   1  -1     6251.44     6621.29    362.03 o
  21   1  -1       59.49       79.98    120.05 o
  22   1  -1     1318.44     1210.05    244.48 o
   1   2  -1      920.97      985.63     21.07 o
   2   2  -1    31462.69    32284.59    422.10 o
   3   2  -1    12167.70    12407.53    153.93 o
   4   2  -1    11461.75    11546.44    136.09 o
   5   2  -1    14662.41    14897.05    187.35 o
   6   2  -1    62283.60    60463.43    666.27 o
   7   2  -1     3213.32     3458.35     58.40 o
   8   2  -1      955.93      891.74     29.58 o
   9   2  -1     3434.62     3350.81     64.22 o
  10   2  -1    28913.41    28273.46    359.01 o
  11   2  -1     1943.49     1997.40     51.20 o
  12   2  -1     1117.30     1059.69     40.48 o
  13   2  -1      351.83      395.37     31.62 o
  14   2  -1     9705.38    10044.40    232.46 o
  15   2  -1      189.84      179.99     37.88 o
  16   2  -1     2417.54     2327.20    106.60 o
  17   2  -1     1173.97     1100.44     86.78 o
  18   2  -1     9897.69    10356.80    417.87 o
  19   2  -1      159.41      190.76     65.92 o
  20   2  -1     3033.86     3150.00    232.82 o
  21   2  -1      356.84      185.92    167.17 o
  22   2  -1     2543.46     2575.02    331.92 o
  23   2  -1       56.18      -41.04    111.45 o
   0   3  -1    14183.08    13715.93    240.09 o
   1   3  -1     2954.23     2853.84     37.89 o
   2   3  -1     8865.49     9011.85    106.06 o
   3   3  -1    17953.38    17480.94    209.08 o
   4   3  -1    75588.60    74092.23    819.84 o
   5   3  -1    15450.57    15732.58    194.93 o
   6   3  -1     1499.76     1597.93     33.23 o
   7   3  -1    19125.50    20005.32    249.24 o
   8   3  -1    29133.07    28591.00    331.93 o
   9   3  -1     7152.21     7655.13    113.38 o
  10   3  -1     8093.41     8111.46    136.10 o
  11   3  -1     1435.12     1355.11     42.11 o
  12   3  -1    20867.94    21386.51    288.70 o
  13   3  -1      503.28      543.22     46.35 o
  14   3  -1     3119.01     3015.21     90.84 o
  15   3  -1     2442.96     2370.29     95.34 o
  16   3  -1     8606.64     8649.59    249.25 o
  17   3  -1      845.75      871.72     78.01 o
  18   3  -1     1411.87     1462.29    157.50 o
  19   3  -1     1361.98     1339.72    274.00 o
  20   3  -1     4522.93     4711.20    287.67 o
  21   3  -1        3.01       -3.68     68.37 o
  22   3  -1     2155.01     2145.45    304.50 o
  23   3  -1      850.84      476.46    182.18 o
  24   3  -1     2232.85     2404.20    348.95 o
   1   4  -1     4499.51     4328.07     57.35 o
   2   4  -1    39900.71    39645.18    414.73 o
   3   4  -1      845.42     1031.97     21.87 o
   4   4  -1     5480.52     5804.29     78.21 o
   5   4  -1    21256.34    21128.36    262.42 o
   6   4  -1    37495.50    37063.61    451.20 o
   7   4  -1     2862.51     3021.32     53.88 o
   8   4  -1     3002.81     3063.46     56.12 o
   9   4  -1     4277.40     4358.48     76.81 o
  10   4  -1    16826.47    16476.31    220.91 o
  11   4  -1     1253.66     1190.66     41.16 o
  12   4  -1     1407.89     1430.06     51.52 o
  13   4  -1     1669.46     1657.81     61.44 o
  14   4  -1     8618.72     8788.17    168.29 o
  15   4  -1     1165.40     1118.54     68.11 o
  16   4  -1     2958.35     2762.25    145.11 o
  17   4  -1     3764.45     3662.54    191.21 o
  18   4  -1     9082.53     9358.59    411.70 o
  19   4  -1       20.67      -23.58    113.80 o
  20   4  -1     1807.33     2066.16    192.44 o
  21   4  -1     1552.50     1837.33    189.72 o
  22   4  -1     3115.31     3024.88    354.30 o
  23   4  -1      109.77      153.95    145.68 o
  24   4  -1     1118.49     1432.62    292.49 o
   0   5  -1    47952.75    47983.15    677.98 o
   1   5  -1     9835.41     9451.46    106.62 o
   2   5  -1     8139.99     8017.57     96.15 o
   3   5  -1    11380.59    11080.13    123.86 o
   4   5  -1    25052.74    24603.06    273.38 o
   5   5  -1     1440.70     1410.25     31.77 o
   6   5  -1     1133.95     1162.28     30.15 o
   7   5  -1     7258.84     7037.81     96.98 o
   8   5  -1    12941.06    12847.56    171.93 o
   9   5  -1    14259.03    14794.15    192.61 o
  10   5  -1     1621.82     1639.18     45.08 o
  11   5  -1     6056.69     6128.39    105.03 o
  12   5  -1    14289.99    14256.79    245.57 o
  13   5  -1      349.78      321.54     32.40 o
  14   5  -1     1579.79     1633.31     67.26 o
  15   5  -1     4119.44     4095.75    148.71 o
  16   5  -1     8496.74     8249.77    273.34 o
  17   5  -1      396.94      370.70    163.28 o
  18   5  -1     2361.68     2389.35    226.71 o
  19   5  -1     3331.71     2942.59    220.61 o
  20   5  -1     3824.04     3887.92    421.79 o
  21   5  -1      156.99       66.16     84.21 o
  22   5  -1      609.13      597.18    133.94 o
  23   5  -1     1621.59     1843.87    303.36 o
  24   5  -1     1649.47     1572.63    293.14 o
   1   6  -1    11953.38    12196.31    138.87 o
   2   6  -1    14753.93    13999.99    157.62 o
   3   6  -1     5750.34     5785.20     72.71 o
   4   6  -1     2329.82     2482.69     40.97 o
   5   6  -1    14638.31    14505.42    178.54 o
   6   6  -1    33035.93    32972.88    391.99 o
   7   6  -1     2007.77     1918.92     43.02 o
   8   6  -1     2022.19     2115.56     45.88 o
   9   6  -1     5654.77     5693.40     88.43 o
  10   6  -1     6946.84     7010.79    114.95 o
  11   6  -1     3424.41     3564.99     81.25 o
  12   6  -1     1627.40     1656.90     61.48 o
  13   6  -1     6637.82     6758.80    138.90 o
  14   6  -1    12166.95    11834.88    263.29 o
  15   6  -1      156.28      187.50     41.28 o
  16   6  -1     2291.50     2502.34    151.51 o
  17   6  -1     6847.50     6605.47    459.75 o
  18   6  -1     3786.15     3810.76    238.59 o
  19   6  -1      482.85      446.96    103.58 o
  20   6  -1     1100.79      864.26    136.50 o
  21   6  -1     2206.38     2114.67    201.72 o
  22   6  -1     3301.12     2919.56    246.90 o
  23   6  -1      159.72      -97.82     97.82 o
   0   7  -1    10458.72    10484.03    158.34 o
   1   7  -1     7393.89     6894.80     81.67 o
   2   7  -1     2502.06     2465.04     38.67 o
   3   7  -1    15867.07    16259.79    186.59 o
   4   7  -1    23609.91    23654.06    272.18 o
   5   7  -1    13328.92    12864.22    149.66 o
   6   7  -1     2296.15     2314.40     47.70 o
   7   7  -1     9560.98     9352.31    124.34 o
   8   7  -1     7995.57     7697.93    115.60 o
   9   7  -1     3612.78     3810.94     81.02 o
  10   7  -1      561.91      625.10     34.52 o
  11   7  -1     9362.65     9037.07    167.14 o
  12   7  -1    11080.11    10937.69    195.88 o
  13   7  -1     2411.71     2414.22     96.86 o
  14   7  -1      796.63      702.44     62.72 o
  15   7  -1     7454.69     7320.58    279.61 o
  16   7  -1     4474.19     4341.37    213.75 o
  17   7  -1     2227.40     2013.80    171.02 o
  18   7  -1     1184.86      983.44    130.17 o
  19   7  -1     5219.85     5228.55    295.69 o
  20   7  -1     2701.99     2807.46    222.92 o
  21   7  -1      332.83      289.37     99.44 o
  22   7  -1      492.81      404.47    216.57 o
  23   7  -1     1952.83     2099.38    287.87 o
   1   8  -1    22094.16    22406.31    250.15 o
   2   8  -1    10554.39    10247.50    129.16 o
   3   8  -1    11816.55    11646.03    141.44 o
   4   8  -1     3012.93     3127.22     51.32 o
   5   8  -1    16762.13    16775.91    196.62 o
   6   8  -1     8856.22     8693.91    118.53 o
   7   8  -1    10427.43    10295.71    141.60 o
   8   8  -1      672.31      662.81     28.77 o
   9   8  -1    15158.99    14840.61    211.54 o
  10   8  -1     9583.00     9704.40    166.85 o
  11   8  -1     5699.39     5702.37    123.32 o
  12   8  -1       93.72       85.18     36.79 o
  13   8  -1     7423.54     7476.33    227.50 o
  14   8  -1     3474.41     3275.05    134.35 o
  15   8  -1      661.47      694.76     85.24 o
  16   8  -1     1333.90     1298.47    116.77 o
  17   8  -1     6473.68     6387.30    352.44 o
  18   8  -1     1388.08     1381.53    153.08 o
  19   8  -1     1026.15      996.89    140.96 o
  20   8  -1      708.10      445.88    114.68 o
  21   8  -1     4289.17     4901.53    351.06 o
  22   8  -1     1983.76     1810.70    199.58 o
  23   8  -1      131.40      193.86    194.19 o
   0   9  -1     9725.78    10129.63    159.75 o
   1   9  -1    22335.13    23390.13    247.71 o
   2   9  -1     1300.17     1228.34     29.70 o
   3   9  -1    18499.46    18770.51    207.78 o
   4   9  -1    15242.44    15383.69    178.74 o
   5   9  -1    12232.38    12042.98    145.18 o
   6   9  -1     1681.95     1678.84     40.63 o
   7   9  -1    15071.50    14857.06    193.43 o
   8   9  -1     3457.10     3519.43     75.67 o
   9   9  -1    10292.55    10312.78    176.20 o
  10   9  -1      824.30      777.15     46.33 o
  11   9  -1    10985.54    11071.06    267.48 o
  12   9  -1     4645.02     4610.14    144.26 o
  13   9  -1     2018.04     1922.78     92.47 o
  14   9  -1      316.61      365.51     54.79 o
  15   9  -1     8872.96     8344.84    277.94 o
  16   9  -1     1545.88     1495.24    125.55 o
  17   9  -1     1644.62     1683.41    158.64 o
  18   9  -1      966.92      981.10    172.61 o
  19   9  -1     4459.67     4864.56    283.38 o
  20   9  -1      830.34     1019.58    147.48 o
  21   9  -1      784.45      581.84    141.30 o
  22   9  -1      587.19      721.59    141.76 o
   1  10  -1    16550.81    17071.96    200.87 o
   2  10  -1     1297.54     1180.20     31.18 o
   3  10  -1     9274.09     8956.21    110.05 o
   4  10  -1      147.86      171.80     15.57 o
   5  10  -1    24112.25    23726.04    270.08 o
   6  10  -1     7172.40     7435.04    119.38 o
   7  10  -1     9350.79     9181.78    146.86 o
   8  10  -1      503.73      537.47     38.98 o
   9  10  -1     6628.94     6703.09    165.07 o
  10  10  -1     1387.73     1383.19     73.40 o
  11  10  -1     4997.25     5088.06    166.08 o
  12  10  -1       59.17       59.68     31.37 o
  13  10  -1    12846.68    12724.84    335.86 o
  14  10  -1      617.85      715.96     78.34 o
  15  10  -1     1267.26     1372.09    102.55 o
  16  10  -1      327.40      238.98     66.24 o
  17  10  -1     5279.68     5517.32    245.06 o
  18  10  -1      155.48      356.71     96.04 o
  19  10  -1     1084.83     1147.07    150.54 o
  20  10  -1      534.76      396.06    122.72 o
  21  10  -1     4953.01     5175.41    311.15 o
  22  10  -1      594.64      489.77    125.21 o
   0  11  -1      582.57      600.24     35.10 o
   1  11  -1    16244.22    15803.08    192.81 o
   2  11  -1     1980.42     2024.97     44.16 o
   3  11  -1    17153.42    17224.36    217.17 o
   4  11  -1     1545.35     1645.02     43.34 o
   5  11  -1     9462.25     9372.17    153.88 o
   6  11  -1      532.95      606.65     36.40 o
   7  11  -1    17103.15    16715.69    347.96 o
   8  11  -1      649.42      639.84     62.19 o
   9  11  -1     8283.49     8129.71    197.44 o
  10  11  -1     1850.66     1676.44     76.92 o
  11  11  -1     8899.24     8931.02    224.35 o
  12  11  -1     2454.91     2273.24    121.51 o
  13  11  -1     4234.94     4246.81    152.25 o
  14  11  -1       47.54       36.44     38.47 o
  15  11  -1     6142.40     5830.97    216.01 o
  16  11  -1      184.06      202.32     64.03 o
  17  11  -1      746.80      784.67    116.44 o
  18  11  -1      255.59      345.96    162.06 o
  19  11  -1     4290.96     4517.95    288.93 o
  20  11  -1      279.29      256.80    121.67 o
  21  11  -1      260.94      242.49    100.59 o
   1  12  -1    13727.52    13844.59    187.86 o
   2  12  -1     2299.38     2425.42     58.50 o
   3  12  -1     6288.59     6289.61    108.85 o
   4  12  -1     2672.49     2735.27     70.23 o
   5  12  -1    13819.72    13984.74    262.10 o
   6  12  -1     1289.74     1290.78     74.24 o
   7  12  -1     4181.19     4013.26    120.56 o
   8  12  -1      204.68      158.58     61.01 o
   9  12  -1     6290.60     6239.55    169.95 o
  10  12  -1      880.20      820.85     67.47 o
  11  12  -1     9327.35     8945.04    251.77 o
  12  12  -1      620.03      668.82     68.73 o
  13  12  -1    13347.18    13312.82    326.18 o
  14  12  -1      169.42      157.98     49.46 o
  15  12  -1      111.47      123.28     50.77 o
  16  12  -1       73.58       86.62     53.95 o
  17  12  -1     4348.22     4631.32    229.28 o
  18  12  -1       17.02       19.56     68.19 o
  19  12  -1      680.99      486.00    116.28 o
  20  12  -1      146.35       99.26     85.27 o
  21  12  -1     4247.34     4654.98    304.04 o
   0  13  -1     1210.59     1274.79     79.99 o
   1  13  -1    10182.30    10244.65    219.92 o
   2  13  -1      371.03      375.72     40.00 o
   3  13  -1    17468.86    16626.57    353.20 o
   4  13  -1       50.43       60.26     27.08 o
   5  13  -1     7853.03     7530.97    184.28 o
   6  13  -1      750.19      732.17     55.35 o
   7  13  -1     9185.01     8890.08    225.26 o
   8  13  -1      573.98      628.23     56.06 o
   9  13  -1     4656.68     4345.05    143.63 o
  10  13  -1     1189.01     1145.31    104.18 o
  11  13  -1    10365.62     9862.92    271.79 o
  12  13  -1       21.93        9.15     38.81 o
  13  13  -1     2769.90     2764.62    164.73 o
  14  13  -1      105.55      121.37     43.52 o
  15  13  -1     8007.00     8449.75    251.90 o
  16  13  -1       42.77       24.44     48.97 o
  17  13  -1      907.95     1059.51    121.27 o
  18  13  -1       26.86       29.16     73.05 o
  19  13  -1     4214.69     4770.92    287.29 o
  20  13  -1        8.71      -26.21     73.88 o
   1  14  -1     8154.15     7979.53    199.23 o
   2  14  -1      246.25      248.72     36.60 o
   3  14  -1    10921.57    10386.88    250.72 o
   4  14  -1      187.75      185.60     35.19 o
   5  14  -1    12600.44    11907.38    269.17 o
   6  14  -1     1752.12     1545.40     84.20 o
   7  14  -1     4458.43     4664.72    151.74 o
   8  14  -1      197.47      152.57     45.56 o
   9  14  -1     7450.53     7365.58    217.95 o
  10  14  -1      477.82      407.64     93.98 o
  11  14  -1     2963.81     3137.74    297.80 o
  12  14  -1      165.50      142.10     66.94 o
  13  14  -1     8731.16     8325.03    274.43 o
  14  14  -1      146.65       45.09     47.85 o
  15  14  -1     1153.55     1060.50    100.81 o
  16  14  -1       26.21       24.19     62.82 o
  17  14  -1     6049.19     6481.79    250.27 o
  18  14  -1       97.02       84.39     65.29 o
  19  14  -1      458.87      231.36    122.43 o
  20  14  -1       79.50       21.95    101.54 o
   0  15  -1     1114.59     1127.29     92.96 o
   1  15  -1     8963.87     8813.70    217.55 o
   2  15  -1     1024.44      926.43     62.01 o
   3  15  -1     7069.08     7045.62    194.59 o
   4  15  -1     5265.70     5017.75    159.13 o
   5  15  -1     7797.85     7541.66    214.78 o
   6  15  -1      340.17      308.47     50.04 o
   7  15  -1    12467.54    11876.29    342.57 o
   8  15  -1      173.28      168.77     46.06 o
   9  15  -1     1822.35     1812.18    128.55 o
  10  15  -1      458.96      540.68     79.69 o
  11  15  -1     8589.34     8207.33    265.84 o
  12  15  -1      971.61      971.94     90.26 o
  13  15  -1     1961.62     1917.91    123.76 o
  14  15  -1        8.89       83.47     51.07 o
  15  15  -1     5963.64     5903.20    227.75 o
  16  15  -1      503.07      374.42     99.38 o
  17  15  -1      782.43      948.01    118.44 o
  18  15  -1      352.15      540.50    119.67 o
  19  15  -1     4542.63     4467.60    291.81 o
   1  16  -1     6461.51     6201.95    195.24 o
   2  16  -1     2185.10     2343.92    113.92 o
   3  16  -1     4193.02     3999.82    147.82 o
   4  16  -1      150.98      111.13     39.92 o
   5  16  -1    11050.97    11133.54    308.63 o
   6  16  -1     2486.38     2451.83    119.27 o
   7  16  -1     4198.20     4041.06    152.93 o
   8  16  -1      240.29      238.20     52.85 o
   9  16  -1     7093.37     7220.12    234.32 o
  10  16  -1     1369.60     1221.28     96.43 o
  11  16  -1     2782.74     2867.09    178.36 o
  12  16  -1       27.16       15.33     43.68 o
  13  16  -1     6965.08     6408.68    284.94 o
  14  16  -1      884.66     1008.89    101.69 o
  15  16  -1     1074.69      921.89    101.12 o
  16  16  -1      228.73      198.61     74.80 o
  17  16  -1     3554.36     3528.99    279.54 o
  18  16  -1      645.45      843.97    142.92 o
   0  17  -1     1941.99     1845.43    368.90 o
   1  17  -1     5850.49     5888.33    229.64 o
   2  17  -1     1131.94     1101.10     80.81 o
   3  17  -1     3984.79     3967.07    152.01 o
   4  17  -1     6134.57     6093.33    197.99 o
   5  17  -1     4925.55     4672.93    215.75 o
   6  17  -1       45.81      -17.91     35.13 o
   7  17  -1     7298.41     6852.10    226.03 o
   8  17  -1     2371.54     2314.83    125.12 o
   9  17  -1     1423.89     1331.04    100.16 o
  10  17  -1      190.81      140.51     49.50 o
  11  17  -1     5397.41     5311.99    251.35 o
  12  17  -1     3835.10     3873.28    173.41 o
  13  17  -1     1173.24     1133.50    105.77 o
  14  17  -1      306.92      213.43     83.45 o
  15  17  -1     3257.19     3045.78    190.51 o
  16  17  -1      716.01      623.82    140.13 o
  17  17  -1      486.06      525.13    127.70 o
   1  18  -1     3649.60     3580.23    213.62 o
   2  18  -1     4715.57     4729.56    171.29 o
   3  18  -1     3154.80     3135.12    135.72 o
   4  18  -1      177.21      202.63     53.18 o
   5  18  -1     3989.03     3923.70    171.17 o
   6  18  -1     5191.49     5205.44    189.70 o
   7  18  -1     2484.42     2159.92    123.19 o
   8  18  -1       91.38       24.60     42.62 o
   9  18  -1     5203.18     5220.21    198.90 o
  10  18  -1     3486.91     3415.40    161.13 o
  11  18  -1      476.74      522.15     74.63 o
  12  18  -1       58.07       29.97     51.91 o
  13  18  -1     2737.64     2760.53    251.74 o
  14  18  -1     1757.57     2056.24    166.13 o
  15  18  -1      655.62      768.24    111.55 o
  16  18  -1      132.67       15.27     78.88 o
   0  19  -1     5284.94     5093.61    253.30 o
   1  19  -1     2817.58     2726.16    169.50 o
   2  19  -1       44.40       44.12     41.50 o
   3  19  -1     2349.18     2342.67    123.12 o
   4  19  -1     6256.62     6190.46    213.33 o
   5  19  -1     1174.75     1155.31     93.25 o
   6  19  -1      160.44      193.18     52.48 o
   7  19  -1     2353.63     2203.92    127.78 o
   8  19  -1     3818.47     3756.89    166.53 o
   9  19  -1      880.25      886.13     94.41 o
  10  19  -1       14.44      -31.58     46.06 o
  11  19  -1     2829.71     2862.46    155.95 o
  12  19  -1     2907.86     2922.13    161.26 o
  13  19  -1      446.07      303.55     75.51 o
  14  19  -1      218.09      175.17     69.00 o
  15  19  -1     2696.90     2551.50    229.71 o
   1  20  -1     2692.76     2536.80    134.47 o
   2  20  -1     6720.55     6318.87    217.47 o
   3  20  -1      736.85      732.56     80.22 o
   4  20  -1      313.23      310.78     61.84 o
   5  20  -1     1586.24     1678.50    111.03 o
   6  20  -1     4713.79     4682.73    188.77 o
   7  20  -1     1663.56     1437.76    169.25 o
   8  20  -1      150.47       97.08     53.94 o
   9  20  -1     3128.34     3338.32    163.15 o
  10  20  -1     3417.37     3382.98    170.90 o
  11  20  -1      376.87      353.57     86.69 o
  12  20  -1      943.10     1002.24    107.35 o
  13  20  -1     1078.46     1028.73    110.27 o
  14  20  -1     2192.45     2487.55    221.74 o
   0  21  -1     6780.46     6710.38    322.50 o
   1  21  -1     1175.11     1091.08    110.17 o
   2  21  -1       13.38       34.31     47.14 o
   3  21  -1      718.16      591.02     77.48 o
   4  21  -1     4752.20     4870.68    191.31 o
   5  21  -1      519.32      466.57     72.80 o
   6  21  -1      228.18      302.50     64.59 o
   7  21  -1     2257.03     2063.52    133.27 o
   8  21  -1     4259.63     4325.87    189.48 o
   9  21  -1      659.28      721.02     90.11 o
  10  21  -1       71.80       52.24     54.35 o
  11  21  -1     1566.46     1712.70    154.69 o
  12  21  -1     2747.71     2687.83    229.26 o
   1  22  -1      469.84      534.25     89.24 o
   2  22  -1     4845.03     4875.60    192.12 o
   3  22  -1      289.25      371.46     69.03 o
   4  22  -1       91.10      102.52     55.69 o
   5  22  -1     1473.06     1760.42    121.46 o
   6  22  -1     5079.07     5155.27    208.59 o
   7  22  -1      678.27      761.01     92.73 o
   8  22  -1      263.48      199.64     67.11 o
   9  22  -1     1523.19     1592.28    152.39 o
  10  22  -1     3639.81     3495.71    208.91 o
  11  22  -1      352.70      458.39     99.56 o
   0  23  -1     6439.82     6194.37    367.93 o
   1  23  -1      729.18      663.22     85.86 o
   2  23  -1      376.04      298.19     66.79 o
   3  23  -1      547.76      416.04     75.13 o
   4  23  -1     4337.56     4601.81    192.38 o
   5  23  -1       84.85       90.48     58.50 o
   6  23  -1       70.60        3.15     55.61 o
   7  23  -1      355.87      271.76     84.00 o
   8  23  -1     4379.14     4915.40    244.08 o
   1  24  -1      254.62      247.24     96.78 o
   2  24  -1     5133.53     5182.66    411.89 o
   3  24  -1      156.01      129.49     85.35 o
   4  24  -1      279.05      219.28     97.58 o
   5  24  -1      111.04      347.66    103.58 o
   4   0   0    14895.16    15169.49    260.77 o
   6   0   0     6745.62     7098.51    146.56 o
   8   0   0    55703.57    54238.18    969.26 o
  10   0   0      151.17      244.03     28.58 o
  12   0   0    19105.76    19657.68    434.99 o
  14   0   0     6937.07     6812.90    213.82 o
  16   0   0    16441.51    15509.80   1086.83 o
  18   0   0      138.14      228.40     91.74 o
  20   0   0     4279.70     4329.34    405.24 o
   1   1   0     2871.34     2860.28     37.61 o
   2   1   0   114768.48   113063.95   1446.90 o
   3   1   0     2859.83     2845.07     44.57 o
   4   1   0        2.88       -7.89      7.89 o
   5   1   0     3291.10     3400.34     57.01 o
   6   1   0    24576.13    24303.06    316.49 o
   7   1   0     7784.44     7425.95    101.03 o
   8   1   0      304.89      276.83     19.16 o
   9   1   0       69.40       80.74     13.83 o
  10   1   0    38780.90    38398.94    476.34 o
  11   1   0      731.03      809.18     33.36 o
  12   1   0     2572.57     2571.22     59.51 o
  13   1   0       75.71       66.99     18.78 o
  14   1   0    26800.77    27334.96    499.04 o
  15   1   0       34.03       65.90     30.46 o
  16   1   0     1176.01     1235.03     80.79 o
  17   1   0      155.48      190.60     44.46 o
  18   1   0    10761.94    10453.58    336.54 o
  19   1   0      377.45      479.23    110.04 o
  20   1   0     2422.85     2358.13    301.09 o
   0   2   0   158195.50   154809.36   2357.96 o
   1   2   0     3870.04     3771.96     46.72 o
   2   2   0     5467.25     4971.10     68.84 o
   3   2   0     2375.80     2424.14     39.59 o
   4   2   0    36223.46    34960.88    406.51 o
   5   2   0    25196.79    25687.54    303.66 o
   6   2   0     3466.46     3429.55     57.58 o
   7   2   0     2227.00     2159.76     43.70 o
   8   2   0    40386.68    38862.50    479.48 o
   9   2   0      137.60      143.44     16.02 o
  10   2   0     3203.07     3192.29     65.14 o
  11   2   0      715.13      643.74     30.58 o
  12   2   0    27684.48    28433.16    358.91 o
  13   2   0     1284.48     1286.88     61.21 o
  14   2   0      846.20      805.16     55.46 o
  15   2   0     1500.54     1488.20     78.31 o
  16   2   0    15706.27    15654.42    400.71 o
  17   2   0     5279.38     5237.45    191.10 o
  18   2   0      187.42      291.89     74.34 o
  19   2   0     1268.23      949.56    138.56 o
  20   2   0     2206.12     2365.43    298.50 o
  21   2   0      388.73      569.09    173.42 o
   1   3   0       18.80       38.37      6.14 o
   2   3   0    57532.93    57166.60    653.31 o
   3   3   0      355.84      351.60     14.01 o
   4   3   0       29.73       40.74      9.25 o
   5   3   0     1036.63     1047.19     30.05 o
   6   3   0     7381.30     6550.55     93.57 o
   7   3   0     5450.11     5716.40     89.23 o
   8   3   0       12.21       10.60     10.86 o
   9   3   0    13128.39    13479.49    186.46 o
  10   3   0    14009.72    13339.34    186.54 o
  11   3   0      196.70      228.59     21.38 o
  12   3   0       61.95       52.03     17.39 o
  13   3   0       27.13       27.14     18.92 o
  14   3   0     7134.13     7564.76    158.95 o
  15   3   0     2753.79     2597.61    108.82 o
  16   3   0     2159.42     2053.31    101.06 o
  17   3   0     3191.48     3169.82    348.70 o
  18   3   0     8795.86     9897.60    435.54 o
  19   3   0       43.32       -5.35     62.03 o
  20   3   0     4067.75     4088.59    589.86 o
  21   3   0      407.82      479.06    170.01 o
  22   3   0     2649.19     2975.24    359.01 o
   0   4   0    42269.05    40280.45    620.90 o
   1   4   0    12692.80    12292.08    144.96 o
   2   4   0       41.82        7.28      8.09 o
   3   4   0     2603.66     2571.29     43.28 o
   4   4   0     2770.26     2868.01     48.71 o
   5   4   0     4107.59     3976.43     61.91 o
   6   4   0      164.57      153.35     14.53 o
   7   4   0     4859.71     4758.11     76.02 o
   8   4   0     6660.96     6237.60     95.97 o
   9   4   0    12639.16    12953.87    181.22 o
  10   4   0     3976.28     4098.10     77.69 o
  11   4   0     2391.05     2354.47     60.23 o
  12   4   0    20609.62    20988.63    308.72 o
  13   4   0      904.67      874.09     46.79 o
  14   4   0     1515.49     1532.82     64.98 o
  15   4   0     1330.01     1407.26     82.80 o
  16   4   0     8111.09     8175.20    270.48 o
  17   4   0       22.18       77.79     63.49 o
  18   4   0     2313.94     2326.61    189.40 o
  19   4   0     1781.93     1996.92    183.26 o
  20   4   0     4167.85     4546.43    862.64 o
  21   4   0       23.60       64.40    107.39 o
  22   4   0     1218.62     1145.16    244.15 o
  23   4   0     1476.82     1281.27    263.78 o
   1   5   0    14682.87    15398.19    181.01 o
   2   5   0     9492.55     9366.30    118.83 o
   3   5   0     6958.05     6919.89     96.51 o
   4   5   0       49.67       65.19     11.30 o
   5   5   0    12738.75    12838.17    163.88 o
   6   5   0    35241.84    34437.29    408.73 o
   7   5   0      633.75      559.72     23.19 o
   8   5   0    11321.71    11595.99    158.54 o
   9   5   0    11560.81    11709.58    167.44 o
  10   5   0     6155.96     6034.68    102.42 o
  11   5   0      450.32      525.01     32.31 o
  12   5   0      974.20      868.09     44.07 o
  13   5   0     5417.03     5274.40    117.82 o
  14   5   0    12560.87    12424.25    257.97 o
  15   5   0      342.31      349.22     55.26 o
  16   5   0     1135.81     1249.06    132.98 o
  17   5   0     6907.16     6391.72    317.49 o
  18   5   0     6881.67     7265.18    353.95 o
  19   5   0      131.20       85.05     73.34 o
  20   5   0     1284.46     1486.38    171.46 o
  21   5   0      692.45      449.69    156.71 o
  22   5   0     2822.03     2564.80    331.59 o
  23   5   0       49.68       44.94    126.70 o
  24   5   0      561.58      467.21    209.11 o
   0   6   0     8845.75     8862.50    154.49 o
   1   6   0     1156.07     1122.06     25.25 o
   2   6   0      915.92     1002.04     25.80 o
   3   6   0     7780.79     7311.61    104.61 o
   4   6   0    46053.75    45041.70    547.67 o
   5   6   0    11663.92    12275.19    165.74 o
   6   6   0     1822.68     1950.63     60.85 o
   7   6   0     9334.33     8910.47    125.31 o
   8   6   0     4760.69     4146.12     73.01 o
   9   6   0     2220.13     2164.69     51.55 o
  10   6   0      253.05      250.93     23.50 o
  11   6   0     4902.80     5032.63    101.12 o
  12   6   0    12959.03    12926.66    235.76 o
  13   6   0     1147.00     1157.05     56.57 o
  14   6   0      477.63      475.37     51.12 o
  15   6   0     5966.38     6056.66    218.65 o
  16   6   0     8723.86     8783.12    880.24 o
  17   6   0      844.95      841.64    121.39 o
  18   6   0     2208.69     2152.45    387.56 o
  19   6   0     4627.21     4396.43    306.28 o
  20   6   0     2577.32     2587.45    213.15 o
  21   6   0      101.34      -11.52     74.50 o
  22   6   0      384.59      481.16    178.45 o
  23   6   0     1319.51     1265.86    256.97 o
   1   7   0    23229.01    22780.41    269.56 o
   2   7   0    23788.77    24034.51    291.87 o
   3   7   0    26593.53    26165.97    329.78 o
   4   7   0    13099.03    13647.86    189.05 o
   5   7   0    14677.79    14593.86    195.38 o
   6   7   0    28481.09    27335.37    334.58 o
   7   7   0     5800.40     5478.75     88.21 o
   8   7   0      351.87      419.40     24.27 o
   9   7   0    10240.01    10339.32    161.59 o
  10   7   0    12082.55    12222.98    193.88 o
  11   7   0     4328.17     4370.86     97.05 o
  12   7   0      952.50      994.67     55.48 o
  13   7   0     3255.32     3368.04    114.35 o
  14   7   0     8019.35     7982.29    215.37 o
  15   7   0      137.29       32.64     42.65 o
  16   7   0     1790.50     1950.68    163.53 o
  17   7   0     5023.86     5501.20    290.43 o
  18   7   0     3147.96     2859.79    211.93 o
  19   7   0        8.42      -41.60     61.88 o
  20   7   0      272.30      253.21     92.84 o
  21   7   0     1839.56     2108.53    247.72 o
  22   7   0     2586.69     1995.39    301.42 o
  23   7   0      150.26      158.17    151.20 o
   0   8   0     1237.39     1109.23     43.34 o
   1   8   0    17676.46    17776.52    217.13 o
   2   8   0     1207.02     1254.02     32.37 o
   3   8   0     8292.85     7972.41    116.91 o
   4   8   0    15481.87    16136.17    221.78 o
   5   8   0     3801.73     3791.13     70.83 o
   6   8   0     4295.71     4113.40     69.53 o
   7   8   0    14987.62    14748.18    196.86 o
   8   8   0     7777.81     7680.41    117.72 o
   9   8   0    11458.76    11105.84    178.36 o
  10   8   0      770.04      803.14     39.65 o
  11   8   0    13908.17    13775.55    277.53 o
  12   8   0     9005.67     8691.65    198.03 o
  13   8   0     5112.25     5203.11    159.12 o
  14   8   0     1950.59     1835.42    101.58 o
  15   8   0    10353.52    10594.42    328.32 o
  16   8   0     7168.92     6460.41    317.35 o
  17   8   0     3634.46     3262.56    219.00 o
  18   8   0      464.80      437.70     98.77 o
  19   8   0     3426.15     3650.88    250.07 o
  20   8   0     2794.16     2723.18    223.30 o
  21   8   0      287.36      468.50    147.55 o
  22   8   0      296.11      137.89    135.46 o
  23   8   0     1999.78     1894.97    310.34 o
   1   9   0    24974.80    25002.36    319.93 o
   2   9   0     5776.53     5329.20     84.27 o
   3   9   0    15128.22    14935.29    202.29 o
   4   9   0       64.26       75.59     14.00 o
   5   9   0    21632.41    21448.61    280.61 o
   6   9   0     8012.41     7852.78    117.55 o
   7   9   0    13584.75    13553.54    179.20 o
   8   9   0      648.48      600.73     33.16 o
   9   9   0    12210.10    12484.53    221.39 o
  10   9   0      993.67      993.88     56.76 o
  11   9   0     5790.24     5571.20    160.40 o
  12   9   0      120.67      147.95     36.19 o
  13   9   0     9157.69     9259.47    256.98 o
  14   9   0     1575.79     1440.58     93.91 o
  15   9   0     3539.78     3338.34    159.38 o
  16   9   0     1940.98     1832.72    163.47 o
  17   9   0     5179.40     4770.56    273.87 o
  18   9   0     1847.52     1843.79    173.16 o
  19   9   0      392.15      396.37    107.83 o
  20   9   0      559.24      584.98    119.50 o
  21   9   0     3430.77     3697.39    271.01 o
  22   9   0     1135.95     1547.79    189.99 o
   0  10   0      518.16      667.36     52.70 o
   1  10   0    37444.46    38992.29    469.15 o
   2  10   0      713.15      703.13     28.42 o
   3  10   0    14261.26    14048.97    187.01 o
   4  10   0      678.10      628.79     28.76 o
   5  10   0    30766.26    30916.63    382.76 o
   6  10   0     1100.31     1075.10     39.09 o
   7  10   0    16744.67    17201.48    282.73 o
   8  10   0     2565.35     2785.54     73.33 o
   9  10   0     4052.81     3976.51    117.89 o
  10  10   0      284.86      262.67     42.59 o
  11  10   0    10038.71    10253.50    255.39 o
  12  10   0      802.64      768.17     69.00 o
  13  10   0     2966.79     2921.62    127.54 o
  14  10   0      971.86     1175.45     88.91 o
  15  10   0    10022.90    10096.15    321.78 o
  16  10   0     2252.80     2264.20    180.13 o
  17  10   0     1378.94     1397.74    155.37 o
  18  10   0      397.28      314.09    116.32 o
  19  10   0     4867.59     5074.82    296.14 o
  20  10   0      706.73      772.44    140.09 o
  21  10   0      363.84      305.03    129.54 o
  22  10   0      407.30      259.84    153.55 o
   1  11   0    16649.77    17171.04    224.21 o
   2  11   0      206.27      225.98     20.15 o
   3  11   0    10650.36    10504.24    155.52 o
   4  11   0     2748.50     2738.50     62.10 o
   5  11   0    10872.58    10936.63    182.45 o
   6  11   0     1314.99     1389.36     52.56 o
   7  11   0     2324.80     2258.10     83.27 o
   8  11   0      194.85      235.25     36.08 o
   9  11   0     7928.59     8086.80    191.45 o
  10  11   0      692.15      713.85     55.50 o
  11  11   0     5118.28     4795.14    162.31 o
  12  11   0     2974.52     2709.19    121.77 o
  13  11   0    23456.54    22201.73    520.63 o
  14  11   0      117.46      123.91     46.22 o
  15  11   0      902.83      911.32    102.00 o
  16  11   0      828.16      853.16    122.86 o
  17  11   0     6532.39     6354.68    328.63 o
  18  11   0      168.77       79.80     72.99 o
  19  11   0      478.50      411.02    107.37 o
  20  11   0        3.83       -7.25     73.99 o
  21  11   0     4568.39     4963.21    316.35 o
  22  11   0      211.64      182.65    105.53 o
   0  12   0     1654.12     1462.47     71.12 o
   1  12   0    12676.35    12553.13    204.78 o
   2  12   0      592.09      571.15     38.16 o
   3  12   0    19753.65    20076.34    307.92 o
   4  12   0      845.84      849.30     42.52 o
   5  12   0     6861.13     6816.28    147.78 o
   6  12   0      809.23      844.24     57.62 o
   7  12   0    13605.45    12839.18    291.71 o
   8  12   0      137.80      138.25     36.86 o
   9  12   0      183.98      174.95     47.53 o
  10  12   0        2.20       -7.68     31.33 o
  11  12   0    20216.59    19558.88    422.78 o
  12  12   0      402.69      463.49     56.11 o
  13  12   0     4744.67     4351.62    176.32 o
  14  12   0      100.47      132.95     50.01 o
  15  12   0     6317.09     6488.02    267.77 o
  16  12   0       86.54       -0.33     59.06 o
  17  12   0      712.66      566.55    108.71 o
  18  12   0       77.18       -3.34     73.84 o
  19  12   0     4926.82     4863.98    300.52 o
  20  12   0       49.76       58.08     78.45 o
  21  12   0      423.86      395.03    123.75 o
   1  13   0     8881.78     8624.36    183.57 o
   2  13   0      842.34      886.35     57.08 o
   3  13   0    11415.62    10855.83    251.06 o
   4  13   0      503.66      429.57     43.49 o
   5  13   0     1853.02     1850.73     81.72 o
   6  13   0      110.57      135.06     32.10 o
   7  13   0     4443.11     4263.36    134.32 o
   8  13   0       78.20        6.22     28.82 o
   9  13   0     8275.51     8152.87    231.51 o
  10  13   0      522.82      557.03     61.30 o
  11  13   0     1929.33     1832.76    111.07 o
  12  13   0      190.84      132.25     48.03 o
  13  13   0    10314.22     9726.12    273.17 o
  14  13   0       62.14       50.18     45.03 o
  15  13   0      483.83      285.99     63.45 o
  16  13   0        2.08       22.68     56.08 o
  17  13   0     7206.41     6689.63    346.68 o
  18  13   0        0.14       22.89     68.57 o
  19  13   0      329.16      220.54     93.03 o
  20  13   0      217.68      224.95    101.68 o
   0  14   0      268.75      281.44     78.58 o
   1  14   0     7203.43     7046.59    181.68 o
   2  14   0      102.21       79.76     27.39 o
   3  14   0    10125.59     9746.67    233.92 o
   4  14   0       55.14       20.17     26.70 o
   5  14   0    14878.17    13759.66    311.41 o
   6  14   0     1344.19     1212.53     79.11 o
   7  14   0     4292.96     4249.20    147.47 o
   8  14   0       96.75       99.55     40.00 o
   9  14   0      468.36      469.67     63.63 o
  10  14   0       44.74       -3.04     38.52 o
  11  14   0    10685.85    10636.36    316.05 o
  12  14   0       84.71       33.75     43.29 o
  13  14   0     2642.30     2610.20    144.26 o
  14  14   0        6.28       13.22     46.54 o
  15  14   0     7982.66     7762.31    273.08 o
  16  14   0      660.25      600.59     86.22 o
  17  14   0      974.90     1180.64    206.72 o
  18  14   0      168.32      316.86     86.23 o
  19  14   0     4760.79     4759.40    262.06 o
  20  14   0      355.68      362.95    145.06 o
   1  15   0     7637.58     7484.22    193.87 o
   2  15   0       79.81      100.96     34.08 o
   3  15   0     4298.66     4133.35    141.49 o
   4  15   0      322.78      245.73     47.24 o
   5  15   0     5731.62     5604.31    253.21 o
   6  15   0       75.65       57.12     39.94 o
   7  15   0     3623.52     3791.19    151.69 o
   8  15   0     1108.33     1095.71     88.54 o
   9  15   0     7063.32     7054.39    233.34 o
  10  15   0       38.56       27.06     45.88 o
  11  15   0     2803.47     2563.11    136.94 o
  12  15   0      618.26      592.49     77.24 o
  13  15   0     7373.45     7300.26    255.93 o
  14  15   0     1677.45     1639.11    136.00 o
  15  15   0     2539.63     2514.12    171.29 o
  16  15   0      570.51      515.03     96.24 o
  17  15   0     4716.51     4397.48    277.07 o
  18  15   0      261.30       48.82     73.32 o
  19  15   0      686.89      568.87    182.95 o
   0  16   0     5869.49     5707.70    270.22 o
   1  16   0     8554.15     8302.29    248.46 o
   2  16   0      513.07      594.21     65.33 o
   3  16   0     3491.34     3417.70    140.43 o
   4  16   0     3650.20     3517.08    143.30 o
   5  16   0     7141.55     6527.77    214.54 o
   6  16   0        7.34      -18.03     34.54 o
   7  16   0     9719.69     9466.56    285.04 o
   8  16   0      378.78      283.40     56.65 o
   9  16   0     2229.52     2376.62    129.00 o
  10  16   0        4.70       10.76     39.99 o
  11  16   0     6658.52     6715.80    236.96 o
  12  16   0     2197.28     2318.01    138.06 o
  13  16   0     2194.37     2293.13    140.15 o
  14  16   0      355.17      264.23    102.79 o
  15  16   0     2351.90     2277.22    167.33 o
  16  16   0      549.10      487.46     97.84 o
  17  16   0      551.19      254.92    100.03 o
  18  16   0      372.41      328.77    105.85 o
   1  17   0     5607.82     5079.38    267.45 o
   2  17   0     6013.94     5671.32    195.53 o
   3  17   0     2812.44     2814.16    163.09 o
   4  17   0     2080.39     2202.97    117.66 o
   5  17   0     9266.58     8882.98    271.24 o
   6  17   0     2966.70     2959.98    140.85 o
   7  17   0     1789.79     1617.64    108.33 o
   8  17   0      146.82      121.01     48.60 o
   9  17   0     8075.74     7724.60    256.82 o
  10  17   0     2471.26     2458.50    138.11 o
  11  17   0     1698.45     1738.00    122.11 o
  12  17   0        6.53       47.18     50.49 o
  13  17   0     5967.21     6209.94    237.52 o
  14  17   0     1272.44     1213.18    164.94 o
  15  17   0     1217.67     1316.50    139.67 o
  16  17   0      298.36      268.06     87.02 o
  17  17   0     4294.04     4147.73    279.09 o
   0  18   0     3698.99     3856.06    392.51 o
   1  18   0     4973.96     4661.35    174.72 o
   2  18   0     2154.61     2036.33    115.77 o
   3  18   0     5692.36     5771.12    238.86 o
   4  18   0     3077.59     3027.25    143.81 o
   5  18   0     1559.47     1484.43    102.66 o
   6  18   0       26.66       -9.07     39.65 o
   7  18   0     4112.68     3740.90    165.46 o
   8  18   0     5013.36     5021.58    197.01 o
   9  18   0     1168.87     1307.33    107.06 o
  10  18   0        4.61      -10.65     45.23 o
  11  18   0     3909.59     3982.53    183.86 o
  12  18   0     4821.07     4829.53    205.98 o
  13  18   0      435.82      431.66     81.29 o
  14  18   0       64.42       72.41     69.50 o
  15  18   0     5263.36     5399.82    265.66 o
  16  18   0     2249.02     2517.42    189.45 o
   1  19   0     5231.43     4715.23    181.84 o
   2  19   0     7845.29     7755.91    251.34 o
   3  19   0     2895.63     2836.54    140.47 o
   4  19   0      570.08      487.82     69.66 o
   5  19   0     3154.04     3028.03    192.29 o
   6  19   0     4276.33     4164.98    175.42 o
   7  19   0     2174.38     1938.65    124.67 o
   8  19   0        5.54       14.55     46.52 o
   9  19   0     3132.18     3224.29    162.94 o
  10  19   0     3416.06     3593.70    174.29 o
  11  19   0      259.75      288.50     70.16 o
  12  19   0      414.37      238.40     98.98 o
  13  19   0     2552.89     2461.55    177.14 o
  14  19   0     2441.54     2271.98    175.70 o
  15  19   0       80.64      150.43    123.94 o
   0  20   0     5776.57     6260.65    442.55 o
   1  20   0     1756.27     1859.51    118.76 o
   2  20   0        0.20       98.01     47.52 o
   3  20   0     1699.31     1610.30    111.94 o
   4  20   0     4869.97     4866.92    193.21 o
   5  20   0      168.44      154.82     55.90 o
   6  20   0       10.56       -5.92     45.17 o
   7  20   0     2238.95     2290.44    168.54 o
   8  20   0     2959.22     2911.66    209.92 o
   9  20   0      796.34      804.84     95.49 o
  10  20   0       34.94       36.14     51.77 o
  11  20   0     2953.42     3281.63    175.06 o
  12  20   0     2810.83     3132.95    174.61 o
  13  20   0       33.96       32.25     70.18 o
  14  20   0      114.66      151.65    100.33 o
   1  21   0     1063.00     1163.50    101.78 o
   2  21   0     4835.83     4656.46    206.15 o
   3  21   0      869.44      972.49     96.52 o
   4  21   0      291.64      241.88     62.12 o
   5  21   0     2832.68     2824.16    151.40 o
   6  21   0     4261.00     4175.49    188.92 o
   7  21   0     1187.05     1076.76    105.51 o
   8  21   0      120.34       70.09     57.83 o
   9  21   0      677.37      764.04     95.33 o
  10  21   0     3146.96     3059.81    171.63 o
  11  21   0      673.78      686.15     95.98 o
  12  21   0      812.50      791.23    122.87 o
   0  22   0     6467.55     6527.27    336.10 o
   1  22   0      698.43      662.07     99.87 o
   2  22   0      336.42      271.42     64.82 o
   3  22   0     1212.21     1228.64    109.07 o
   4  22   0     5273.59     5514.45    216.16 o
   5  22   0      951.09      971.41    102.07 o
   6  22   0       25.72        1.01     50.98 o
   7  22   0      173.37       96.83     60.15 o
   8  22   0     3799.45     3693.01    185.93 o
   9  22   0      914.68     1060.25    112.11 o
  10  22   0      114.94       81.78     74.85 o
  11  22   0      563.02      707.77    119.83 o
   1  23   0      215.38      162.30     62.75 o
   2  23   0     6553.21     6744.27    248.61 o
   3  23   0      278.76      219.15     68.61 o
   4  23   0       18.65       64.43     56.60 o
   5  23   0      766.65      775.06    124.15 o
   6  23   0     4851.05     5135.75    243.67 o
   7  23   0      808.75      957.74    147.77 o
   8  23   0       96.83      106.21     75.68 o
   9  23   0      516.89      967.20    237.99 o
   0  24   0     7550.20     8200.74    407.05 o
   1  24   0      174.24      155.85     66.29 o
   2  24   0       20.63       55.90     64.90 o
   3  24   0      477.79      297.71     75.01 o
   4  24   0     4739.40     4716.21    242.98 o
   5  24   0        6.91      -28.10     83.14 o
   2   0   1    32853.92    34948.71    726.81 o
   4   0   1    30302.59    31657.08    568.83 o
   6   0   1    61483.45    60822.42   1060.10 o
   8   0   1      639.73      667.07     39.43 o
  10   0   1    32213.45    33430.11    589.02 o
  12   0   1     3886.62     4091.54    104.07 o
  14   0   1    16833.70    17354.99    422.83 o
  16   0   1     1198.59     1249.22    117.87 o
  18   0   1    13329.70    14629.44    800.91 o
   0   1   1   114374.59   115216.55   2428.84 o
   1   1   1     3472.03     3508.65     57.84 o
   2   1   1      326.10      325.76     13.32 o
   3   1   1     2369.16     2724.08     45.93 o
   4   1   1    63646.54    62742.28    849.43 o
   5   1   1      242.04      284.86     18.40 o
   6   1   1     1769.86     1851.71     42.28 o
   7   1   1    10075.47    10250.91    138.17 o
   8   1   1    40574.04    40523.45    504.69 o
   9   1   1      730.17      683.09     29.18 o
  10   1   1      761.13      774.21     31.45 o
  11   1   1      374.84      356.15     23.55 o
  12   1   1    24054.15    25024.31    318.17 o
  13   1   1     1479.18     1560.58     57.87 o
  14   1   1     2406.61     2655.85    109.15 o
  15   1   1     1196.31     1244.84     73.86 o
  16   1   1    11430.75    11738.28    299.76 o
  17   1   1     1032.29     1146.76    157.47 o
  18   1   1      907.85      743.16    182.34 o
   1   2   1     1306.45     1373.97     39.90 o
   2   2   1    32711.95    33874.58    497.70 o
   3   2   1    13320.34    13276.72    184.80 o
   4   2   1    10834.18    10837.64    159.26 o
   5   2   1    15824.23    16047.24    198.03 o
   6   2   1    59627.23    58731.71    714.97 o
   7   2   1     3710.43     3927.29     65.09 o
   8   2   1     1027.38     1008.67     31.96 o
   9   2   1     3718.46     3885.16     72.32 o
  10   2   1    30340.53    29900.33    360.78 o
  11   2   1     2093.76     2143.88     54.10 o
  12   2   1     1517.89     1434.50     48.28 o
  13   2   1      314.99      275.69     30.23 o
  14   2   1    10322.27    10714.79    217.71 o
  15   2   1      127.59      107.25     32.94 o
  16   2   1     1985.04     2385.22    121.97 o
  17   2   1     1194.23     1212.57    118.38 o
  18   2   1    10043.49    10266.51    510.04 o
  19   2   1      118.39       88.25    101.55 o
   0   3   1    14837.00    14279.47    263.91 o
   1   3   1     2522.19     2416.47     46.91 o
   2   3   1     8579.00     8579.36    124.60 o
   3   3   1    20012.11    19436.09    260.23 o
   4   3   1    76187.24    74787.95    961.26 o
   5   3   1    17219.51    17578.04    231.37 o
   6   3   1     1198.13     1307.13     35.97 o
   7   3   1    17838.86    18617.60    248.44 o
   8   3   1    28235.77    27855.36    356.72 o
   9   3   1     7210.81     7589.52    117.59 o
  10   3   1     9054.06     9037.47    128.68 o
  11   3   1     1354.74     1209.47     41.84 o
  12   3   1    21052.19    21637.53    330.57 o
  13   3   1      456.95      497.66     34.23 o
  14   3   1     3755.30     3860.27    117.50 o
  15   3   1     2126.69     2206.32    109.24 o
  16   3   1     8622.36     8921.88    335.42 o
  17   3   1      772.34      737.30    100.58 o
  18   3   1     1319.63     1276.25    150.33 o
  19   3   1     1401.90     1534.66    242.37 o
  20   3   1     4738.47     5024.65    426.98 o
   1   4   1     4416.66     4179.09     69.18 o
   2   4   1    40967.70    39747.80    521.37 o
   3   4   1     1438.51     1627.36     51.26 o
   4   4   1     5069.05     5240.19     97.95 o
   5   4   1    22931.45    22610.90    299.53 o
   6   4   1    40693.05    40050.33    514.20 o
   7   4   1     3178.98     3348.26     63.04 o
   8   4   1     3203.35     3295.64     62.01 o
   9   4   1     4546.33     4803.99     82.71 o
  10   4   1    15621.73    15241.99    239.53 o
  11   4   1     1026.01     1002.28     41.62 o
  12   4   1     1505.87     1456.59     53.64 o
  13   4   1     1563.89     1548.75     56.69 o
  14   4   1     7797.33     7988.12    205.88 o
  15   4   1     1435.92     1482.80     96.02 o
  16   4   1     2729.82     2492.98    160.88 o
  17   4   1     4074.14     4093.61    209.09 o
  18   4   1     8629.81     8837.55    412.90 o
  19   4   1       62.86      153.60     78.61 o
  20   4   1     1838.52     1913.63    276.43 o
  21   4   1     1290.10     1399.69    256.48 o
   0   5   1    45812.34    45265.25    791.15 o
   1   5   1    10057.04     9577.39    144.68 o
   2   5   1     8371.95     8149.23    122.25 o
   3   5   1     9697.04     9514.43    149.82 o
   4   5   1    24656.43    24394.95    332.71 o
   5   5   1     2401.92     2250.83     63.93 o
   6   5   1      916.97      968.16     34.06 o
   7   5   1     6743.22     6471.86    102.62 o
   8   5   1    14473.17    14417.63    197.39 o
   9   5   1    15076.83    15475.18    218.34 o
  10   5   1     1746.06     1753.29     50.94 o
  11   5   1     4912.97     5030.52    101.43 o
  12   5   1    15119.99    15176.19    239.69 o
  13   5   1      456.88      497.29     43.14 o
  14   5   1     1609.86     1572.94     88.86 o
  15   5   1     3568.84     3989.41    176.33 o
  16   5   1     8182.71     8427.40    324.25 o
  17   5   1      349.41      443.58    127.51 o
  18   5   1     2426.12     2438.17    195.94 o
  19   5   1     3241.15     3565.12    244.01 o
  20   5   1     3746.84     3983.32    393.89 o
  21   5   1      104.59       59.05    117.29 o
   1   6   1    12740.13    12875.71    174.93 o
   2   6   1    14809.14    14044.74    201.69 o
   3   6   1     4768.77     4810.85     93.32 o
   4   6   1     2196.54     2325.47     50.61 o
   5   6   1    14771.90    14698.80    211.25 o
   6   6   1    32766.30    32402.37    444.65 o
   7   6   1     2089.39     2039.37     48.75 o
   8   6   1     2193.97     2307.20     53.95 o
   9   6   1     5308.37     5268.31    101.07 o
  10   6   1     7185.95     7106.67    122.13 o
  11   6   1     3674.51     3617.45     79.41 o
  12   6   1     1934.62     1915.74     79.03 o
  13   6   1     6206.53     6295.93    159.28 o
  14   6   1    12016.55    11704.06    294.06 o
  15   6   1       59.56      102.18     46.15 o
  16   6   1     2202.57     2156.28    182.02 o
  17   6   1     6065.84     5768.57    308.28 o
  18   6   1     3696.72     4120.03    532.10 o
  19   6   1      492.61      737.31    122.94 o
  20   6   1      847.54      741.21    195.48 o
  21   6   1     1964.04     2492.61    318.13 o
  22   6   1     3291.25     3914.21    397.62 o
   0   7   1     8496.84     8242.78    193.95 o
   1   7   1     6484.00     6150.93    101.71 o
   2   7   1     2400.00     2322.63     51.87 o
   3   7   1    15637.66    15856.64    232.40 o
   4   7   1    24727.32    24850.63    350.23 o
   5   7   1    12796.20    12208.49    187.24 o
   6   7   1     2124.20     2160.61     52.96 o
   7   7   1     9073.90     8688.10    145.69 o
   8   7   1     8075.61     7827.64    127.26 o
   9   7   1     3996.08     4185.89     81.90 o
  10   7   1      398.68      402.97     29.01 o
  11   7   1     9208.98     8963.25    180.34 o
  12   7   1    10840.87    10576.66    217.55 o
  13   7   1     2062.87     1977.80     84.96 o
  14   7   1      745.25      768.13     74.13 o
  15   7   1     7831.67     7842.24    301.82 o
  16   7   1     4535.59     4729.49    255.36 o
  17   7   1     2517.15     2509.04    194.06 o
  18   7   1     1364.04     1259.98    150.40 o
  19   7   1     5463.15     5930.98    319.65 o
  20   7   1     2952.46     2866.19    321.05 o
  21   7   1      318.41      432.98    163.52 o
  22   7   1      501.83      398.10    170.18 o
  23   7   1     2079.49     1877.77    311.31 o
   1   8   1    23781.46    24423.02    314.00 o
   2   8   1    11944.78    11756.83    168.00 o
   3   8   1    12871.83    12500.30    183.01 o
   4   8   1     3075.44     3125.44     66.14 o
   5   8   1    16529.99    16148.33    231.71 o
   6   8   1     9661.11     9489.44    147.31 o
   7   8   1    11225.71    11071.45    178.90 o
   8   8   1      605.80      566.64     31.02 o
   9   8   1    14455.44    14203.73    236.85 o
  10   8   1     9411.91     9346.87    178.06 o
  11   8   1     4976.87     5020.01    136.72 o
  12   8   1       32.80       14.52     23.95 o
  13   8   1     6811.38     6916.77    195.84 o
  14   8   1     3304.37     3240.14    161.00 o
  15   8   1      521.58      527.43     95.64 o
  16   8   1     1454.46     1627.94    153.95 o
  17   8   1     6105.72     6338.69    325.90 o
  18   8   1     1482.13     1453.85    161.54 o
  19   8   1     1108.93     1172.74    155.66 o
  20   8   1      605.78      681.15    137.41 o
  21   8   1     4032.88     3584.72    402.65 o
  22   8   1     1917.76     1653.25    285.03 o
  23   8   1      120.64       77.38    140.81 o
   0   9   1     7260.19     7644.72    212.53 o
   1   9   1    21646.11    21371.99    306.87 o
   2   9   1     1349.95     1287.10     40.56 o
   3   9   1    17238.25    17022.14    262.21 o
   4   9   1    14901.19    14839.72    227.29 o
   5   9   1    10818.64    10556.86    185.75 o
   6   9   1     1831.90     1853.91     49.30 o
   7   9   1    16083.19    15711.23    222.49 o
   8   9   1     3761.10     3926.45     91.00 o
   9   9   1    10279.26    10430.94    190.22 o
  10   9   1      831.51      672.47     56.64 o
  11   9   1    11797.51    11767.10    245.53 o
  12   9   1     4779.96     4774.68    140.83 o
  13   9   1     1890.27     1696.27     92.39 o
  14   9   1      481.99      444.58     84.51 o
  15   9   1     9134.31     9120.43    340.15 o
  16   9   1     1988.26     2002.92    172.36 o
  17   9   1     1735.90     1823.13    172.41 o
  18   9   1      865.48      902.07    142.27 o
  19   9   1     4480.06     4809.40    293.88 o
  20   9   1      918.90      782.83    143.72 o
  21   9   1      843.61      559.84    192.24 o
  22   9   1      498.75      707.63    223.06 o
   1  10   1    17639.64    17827.31    247.28 o
   2  10   1     1559.66     1381.84     43.88 o
   3  10   1     8367.19     8121.82    142.29 o
   4  10   1      177.35      148.41     20.13 o
   5  10   1    22857.32    22228.14    333.40 o
   6  10   1     7506.56     7568.43    139.11 o
   7  10   1     8610.56     8503.34    157.81 o
   8  10   1      532.68      536.60     39.99 o
   9  10   1     7080.88     7096.72    164.64 o
  10  10   1     1328.90     1268.63     66.15 o
  11  10   1     5205.72     5013.86    153.63 o
  12  10   1       86.04       65.74     33.48 o
  13  10   1    14017.44    13880.89    319.13 o
  14  10   1      566.95      577.56     78.26 o
  15  10   1     1372.05     1223.34    162.63 o
  16  10   1      393.29      340.04    111.04 o
  17  10   1     5308.11     5433.99    300.44 o
  18  10   1      180.95       58.90    132.46 o
  19  10   1     1321.33     1330.42    165.82 o
  20  10   1      531.18      407.38    118.34 o
  21  10   1     5304.91     4971.11    465.59 o
  22  10   1      609.54      644.85    207.49 o
   0  11   1      840.65      914.88     50.14 o
   1  11   1    16672.39    16113.87    232.06 o
   2  11   1     1944.68     1952.95     55.55 o
   3  11   1    16374.40    16153.56    251.47 o
   4  11   1     1440.01     1489.91     51.52 o
   5  11   1    10011.04    10022.08    169.96 o
   6  11   1      586.15      612.03     36.71 o
   7  11   1    16014.40    15854.40    312.79 o
   8  11   1      556.52      566.31     48.75 o
   9  11   1     7221.47     6984.04    179.21 o
  10  11   1     1709.45     1776.49     88.28 o
  11  11   1     8994.29     8850.34    229.06 o
  12  11   1     2088.46     1853.45     97.07 o
  13  11   1     3722.92     3637.90    164.47 o
  14  11   1       55.24       56.72     69.91 o
  15  11   1     6198.36     6140.60    307.91 o
  16  11   1      316.30      149.78     79.32 o
  17  11   1      833.55      721.47    174.31 o
  18  11   1      280.98       60.17     73.92 o
  19  11   1     4701.52     4861.12    463.32 o
  20  11   1      298.82      459.01    206.11 o
  21  11   1      336.67      171.96    140.65 o
   1  12   1    12686.80    12580.49    213.03 o
   2  12   1     2076.72     2045.79     61.26 o
   3  12   1     6430.36     6455.80    123.03 o
   4  12   1     2716.81     2804.23     74.77 o
   5  12   1    12876.51    12913.71    263.36 o
   6  12   1     1104.51     1178.58     62.06 o
   7  12   1     3735.86     3457.50    118.30 o
   8  12   1      221.63      191.54     41.09 o
   9  12   1     6221.94     5678.99    193.97 o
  10  12   1      849.92      911.34     69.42 o
  11  12   1     9638.82     9417.96    235.04 o
  12  12   1      658.98      685.40     67.04 o
  13  12   1    14932.82    15099.27    402.83 o
  14  12   1      209.88       98.46     70.51 o
  15  12   1      183.61      277.77    112.75 o
  16  12   1       99.65      123.36     74.61 o
  17  12   1     4627.51     4995.74    288.07 o
  18  12   1       27.58      -37.88     63.81 o
  19  12   1      814.61     1223.49    166.68 o
  20  12   1      111.46       66.12     85.51 o
  21  12   1     4326.10     4157.22    434.61 o
   0  13   1     1244.58     1390.66     76.78 o
   1  13   1    10071.18    10158.93    189.99 o
   2  13   1      373.44      388.81     36.42 o
   3  13   1    17324.25    16594.54    346.39 o
   4  13   1       47.18       70.11     27.55 o
   5  13   1     6868.20     6688.20    183.68 o
   6  13   1      744.88      725.52     57.74 o
   7  13   1     9950.71     9631.90    233.43 o
   8  13   1      576.16      644.04     64.37 o
   9  13   1     3486.66     3352.85    155.41 o
  10  13   1     1165.05     1112.39     82.66 o
  11  13   1    10692.25    10081.68    274.47 o
  12  13   1       24.45       10.17     37.86 o
  13  13   1     2652.50     2760.47    132.89 o
  14  13   1       96.94       29.70     46.01 o
  15  13   1     8215.98     8213.28    390.69 o
  16  13   1       41.67       77.31     71.97 o
  17  13   1      935.49     1052.35    149.06 o
  18  13   1       22.86      -31.81     73.58 o
  19  13   1     4194.56     3825.48    280.47 o
  20  13   1       13.55       68.77     88.99 o
   1  14   1     8430.38     8244.79    205.34 o
   2  14   1      189.49      189.17     35.86 o
   3  14   1    12029.78    11487.78    260.22 o
   4  14   1      183.63      215.78     37.81 o
   5  14   1    11547.95    10993.89    292.24 o
   6  14   1     1977.13     1682.00    101.12 o
   7  14   1     4251.65     4343.63    157.52 o
   8  14   1      199.99      164.25     47.04 o
   9  14   1     7489.84     7657.92    220.99 o
  10  14   1      645.97      497.37     62.42 o
  11  14   1     2965.73     2924.87    175.10 o
  12  14   1      169.04      120.38     50.98 o
  13  14   1     9077.01     9114.44    331.62 o
  14  14   1      162.40       69.04     52.80 o
  15  14   1     1073.64      885.90    113.63 o
  16  14   1       27.70       79.65     64.48 o
  17  14   1     6036.61     6229.98    289.01 o
  18  14   1       86.75        0.07     68.64 o
  19  14   1      366.75      226.17    102.79 o
  20  14   1       77.32       38.28     89.41 o
   0  15   1      716.66      755.06    128.56 o
   1  15   1     9502.90     9132.34    327.70 o
   2  15   1     1015.22     1085.88     92.54 o
   3  15   1     6777.42     6609.04    217.89 o
   4  15   1     5273.51     5219.56    182.88 o
   5  15   1     8199.18     8054.18    264.05 o
   6  15   1      357.18      205.32     68.07 o
   7  15   1    13816.52    13744.51    327.15 o
   8  15   1      273.66      283.02     50.56 o
   9  15   1     1444.21     1537.33    148.97 o
  10  15   1      418.10      457.89     69.72 o
  11  15   1     8720.35     8805.32    280.25 o
  12  15   1      769.72      744.49     88.02 o
  13  15   1     1896.16     1869.80    147.56 o
  14  15   1        8.76       -6.49     56.24 o
  15  15   1     5849.00     5968.96    319.92 o
  16  15   1      365.31      372.91    108.16 o
  17  15   1      745.34      648.29    132.49 o
  18  15   1      321.68      317.68    100.98 o
  19  15   1     4393.78     4414.02    259.65 o
   1  16   1     6317.95     6119.55    265.16 o
   2  16   1     1569.69     1655.54    104.85 o
   3  16   1     4402.91     4007.96    164.23 o
   4  16   1      147.92      172.62     41.57 o
   5  16   1    10880.90    11065.72    286.53 o
   6  16   1     2589.93     2602.63    118.53 o
   7  16   1     3452.47     3323.48    164.63 o
   8  16   1      250.79      255.10     58.69 o
   9  16   1     6971.15     6920.32    241.67 o
  10  16   1     1372.45     1243.60    122.38 o
  11  16   1     2649.42     2446.45    143.43 o
  12  16   1       33.87       55.00     51.96 o
  13  16   1     7521.11     7385.97    297.62 o
  14  16   1      885.85      979.42    123.87 o
  15  16   1     1187.83     1156.81    158.75 o
  16  16   1      210.67       99.83     83.76 o
  17  16   1     3658.97     3626.72    263.86 o
  18  16   1      672.69      637.25    134.82 o
   0  17   1     1199.76     1200.30    135.40 o
   1  17   1     6818.88     6794.69    288.04 o
   2  17   1     1102.71      974.64     86.94 o
   3  17   1     3826.16     4063.94    220.81 o
   4  17   1     5489.15     5472.37    217.20 o
   5  17   1     5771.11     5348.69    192.62 o
   6  17   1       50.43       55.32     43.07 o
   7  17   1     6855.87     6741.50    235.02 o
   8  17   1     2379.83     2449.24    164.10 o
   9  17   1     1578.89     1664.21    117.56 o
  10  17   1      136.48      151.55     67.14 o
  11  17   1     5001.89     4967.36    205.37 o
  12  17   1     3722.78     3775.43    249.66 o
  13  17   1     1169.37     1206.09    131.13 o
  14  17   1      379.50      306.68     84.01 o
  15  17   1     3356.62     3111.31    260.54 o
  16  17   1      738.94      915.39    146.84 o
  17  17   1      492.90      605.12    130.22 o
   1  18   1     3665.57     3481.22    211.23 o
   2  18   1     4660.83     4591.96    181.44 o
   3  18   1     3115.08     2967.05    146.15 o
   4  18   1      159.16       57.33     45.09 o
   5  18   1     3563.70     3558.29    163.17 o
   6  18   1     5288.01     5283.79    202.34 o
   7  18   1     2591.63     2516.77    139.06 o
   8  18   1       91.30       69.80     50.50 o
   9  18   1     5344.64     5311.68    209.63 o
  10  18   1     3136.11     3369.54    171.38 o
  11  18   1      545.60      653.09     89.15 o
  12  18   1      101.07       19.47     62.26 o
  13  18   1     2439.91     2338.49    176.31 o
  14  18   1     1473.94     1744.02    204.66 o
  15  18   1      733.42      444.28    177.96 o
  16  18   1      161.44        8.29     88.13 o
   0  19   1     4075.40     4221.60    254.37 o
   1  19   1     2600.31     2382.09    135.12 o
   2  19   1       47.74       73.42     45.53 o
   3  19   1     2387.36     2431.29    135.96 o
   4  19   1     6352.39     6250.07    225.28 o
   5  19   1      942.91      989.45     96.67 o
   6  19   1      159.23      187.09     58.41 o
   7  19   1     2427.61     2543.79    144.14 o
   8  19   1     3972.26     3719.41    179.25 o
   9  19   1     1100.24     1082.24    123.54 o
  10  19   1       48.10       13.40     51.11 o
  11  19   1     2859.40     3055.90    168.80 o
  12  19   1     3099.89     3441.65    207.18 o
  13  19   1      593.54      669.75    125.02 o
  14  19   1      289.62      400.39     97.74 o
  15  19   1     2682.87     2826.63    238.40 o
   1  20   1     2996.32     2979.81    160.41 o
   2  20   1     6324.82     6211.97    228.78 o
   3  20   1      868.79      915.43     92.95 o
   4  20   1      363.01      414.76     71.73 o
   5  20   1     1428.78     1422.97    115.68 o
   6  20   1     5218.72     5307.31    313.78 o
   7  20   1     1915.63     1865.59    130.02 o
   8  20   1      227.35      167.40     65.23 o
   9  20   1     2886.75     2906.72    167.34 o
  10  20   1     3746.34     3819.24    188.35 o
  11  20   1      353.88      438.32    127.86 o
  12  20   1     1074.85     1131.05    210.31 o
  13  20   1      875.73      833.09    126.56 o
  14  20   1     1984.36     1938.55    177.32 o
   0  21   1     6910.04     6305.48    334.88 o
   1  21   1     1114.13     1094.11    120.40 o
   2  21   1        8.86       24.58     48.18 o
   3  21   1      786.83      809.11     92.42 o
   4  21   1     5151.64     4903.16    204.09 o
   5  21   1      553.41      500.62     81.76 o
   6  21   1      164.29      103.25     60.62 o
   7  21   1     2118.87     2384.65    150.94 o
   8  21   1     4427.47     4270.47    202.75 o
   9  21   1      748.00      724.11     98.58 o
  10  21   1       85.63      105.49     64.14 o
  11  21   1     1566.49     1488.78    264.91 o
  12  21   1     2778.33     2645.14    193.85 o
   1  22   1      488.55      382.93    103.75 o
   2  22   1     4892.56     4440.27    200.60 o
   3  22   1      285.76      220.36     67.94 o
   4  22   1       75.37       84.73     56.83 o
   5  22   1     1492.21     1472.10    183.32 o
   6  22   1     5194.44     5569.52    227.53 o
   7  22   1      687.49      694.05     98.19 o
   8  22   1      297.02      340.15     93.53 o
   9  22   1     1533.30     1561.64    135.82 o
  10  22   1     3691.10     3404.69    214.94 o
  11  22   1      280.97      171.17    105.19 o
   0  23   1     6486.90     6248.58   1019.03 o
   1  23   1      682.24      527.32     88.18 o
   2  23   1      392.63      477.43     82.03 o
   3  23   1      634.00      649.59    102.33 o
   4  23   1     3955.63     4223.25    204.18 o
   5  23   1       68.94      114.31     69.16 o
   6  23   1       35.65      148.39     67.70 o
   7  23   1      264.06      256.79     74.40 o
   8  23   1     4552.71     4717.14    283.70 o
   1  24   1      211.07      239.28     72.47 o
   2  24   1     5435.19     5477.88    305.87 o
   3  24   1      141.64      106.14     67.56 o
   4  24   1      227.25      186.15     72.66 o
   5  24   1      141.75      105.45     81.11 o
   0   0   2    11654.10    11742.22    364.76 o
   2   0   2    64698.25    67907.23   1444.25 o
   6   0   2      442.74      394.74     28.97 o
   8   0   2    49852.42    50237.68   1007.87 o
  10   0   2     3938.21     4106.58    114.48 o
  12   0   2    31248.89    31348.21    733.78 o
  14   0   2     2459.97     2578.13    120.22 o
  16   0   2    15898.56    16228.48    691.25 o
   1   1   2     3699.84     3877.05     69.89 o
   2   1   2    70615.12    70861.99   1046.54 o
   3   1   2     8391.90     8145.96    129.31 o
   4   1   2      546.02      542.96     22.79 o
   5   1   2      538.38      614.11     24.98 o
   6   1   2    43450.69    42614.13    569.36 o
   7   1   2      516.83      556.89     26.04 o
   8   1   2      649.35      589.61     26.97 o
   9   1   2     4791.25     4770.28     90.20 o
  10   1   2    24071.44    24021.17    319.17 o
  11   1   2      741.63      678.11     34.51 o
  12   1   2     3605.62     3590.61     85.48 o
  13   1   2      688.72      722.10     46.98 o
  14   1   2    12913.46    13550.59    255.92 o
  15   1   2      561.29      488.05     57.01 o
  16   1   2     1930.98     1907.57    150.43 o
   0   2   2    70394.49    70102.53   1252.89 o
   1   2   2    23976.05    23691.52    367.89 o
   2   2   2     8231.65     7591.86    127.92 o
   3   2   2       33.87       53.76     10.78 o
   4   2   2    20166.25    19292.85    294.93 o
   5   2   2    10034.54     9976.58    158.66 o
   6   2   2     1570.34     1641.28     44.48 o
   7   2   2     8644.92     8904.83    134.00 o
   8   2   2    31963.99    31920.90    458.04 o
   9   2   2      242.17      250.72     21.61 o
  10   2   2     5123.16     5092.54     93.08 o
  11   2   2      775.74      750.81     37.05 o
  12   2   2    14049.88    14548.59    253.98 o
  13   2   2      163.69      154.00     27.65 o
  14   2   2     4387.24     4448.55    120.07 o
  15   2   2     1628.41     1583.19     91.78 o
  16   2   2    10586.54    10656.58    337.87 o
  17   2   2       70.55       54.93     77.95 o
   1   3   2     5279.90     5470.22     87.23 o
   2   3   2    26555.07    25610.78    354.61 o
   3   3   2    15181.55    15434.06    241.50 o
   4   3   2     4317.77     4235.65     74.87 o
   5   3   2     2817.56     2564.37     52.73 o
   6   3   2    34145.49    33576.82    461.06 o
   7   3   2    10512.86    10877.10    152.87 o
   8   3   2    10557.29    10162.30    162.28 o
   9   3   2     6662.51     6756.95    111.44 o
  10   3   2    39532.68    39340.14    516.15 o
  11   3   2      513.24      569.04     33.30 o
  12   3   2     5217.62     5144.82    116.46 o
  13   3   2     1458.42     1404.24     72.05 o
  14   3   2    10356.67    10651.08    250.22 o
  15   3   2     2017.67     1767.36    118.46 o
  16   3   2     2942.70     2964.36    155.79 o
  17   3   2     2756.95     2774.35    220.34 o
  18   3   2     7428.49     8372.85    549.30 o
   0   4   2    36430.64    36762.69    714.29 o
   1   4   2     7394.09     7209.67    123.60 o
   2   4   2     1322.30     1209.71     35.51 o
   3   4   2      157.02      183.10     14.17 o
   4   4   2    36320.29    34495.75    509.25 o
   5   4   2     4748.12     5038.70     78.65 o
   6   4   2     3540.60     3763.87     69.51 o
   7   4   2    15176.28    14650.83    224.34 o
   8   4   2    50615.32    50826.06    630.49 o
   9   4   2     1806.01     1803.00     60.13 o
  10   4   2     4613.25     4765.35     98.34 o
  11   4   2     6014.53     5965.01    112.53 o
  12   4   2    10757.32    10702.51    225.49 o
  13   4   2      475.72      424.83     44.31 o
  14   4   2     2701.99     2583.60    119.86 o
  15   4   2     4907.87     4969.57    202.28 o
  16   4   2     8251.04     8569.44    259.58 o
  17   4   2      708.75      792.14     91.81 o
  18   4   2     1062.60     1020.89    209.92 o
   1   5   2     7994.87     7509.57    121.79 o
   2   5   2    22244.86    21610.86    320.69 o
   3   5   2     6309.34     6000.18    108.16 o
   4   5   2      841.69      803.31     28.64 o
   5   5   2     8338.56     8760.87    121.53 o
   6   5   2    48640.57    47728.41    629.16 o
   7   5   2     7725.56     8023.68    127.93 o
   8   5   2      685.56      794.82     33.73 o
   9   5   2    10417.46    10277.61    155.04 o
  10   5   2    17664.67    17608.46    253.12 o
  11   5   2     2071.33     2124.31     65.15 o
  12   5   2     1752.60     1832.80     65.66 o
  13   5   2     2580.14     2863.90    155.45 o
  14   5   2     7620.23     7774.64    265.03 o
  15   5   2     1860.28     1808.06    119.07 o
  16   5   2     1461.23     1427.21    104.65 o
  17   5   2     3071.80     2959.55    164.79 o
  18   5   2     3613.97     3808.27    364.20 o
  19   5   2      176.81       79.33    119.56 o
   0   6   2    54446.50    53518.46    899.06 o
   1   6   2     9464.71     8995.27    148.47 o
   2   6   2     4330.95     4238.65     75.14 o
   3   6   2     9187.54     8924.85    137.06 o
   4   6   2    17745.83    17724.38    252.51 o
   5   6   2     3894.16     3827.92     76.07 o
   6   6   2     4252.04     4339.96     80.38 o
   7   6   2    14618.84    14168.52    208.50 o
   8   6   2    31974.26    32272.48    441.69 o
   9   6   2     2905.04     3142.46     65.18 o
  10   6   2     4620.86     4704.26    105.54 o
  11   6   2    11982.47    12054.28    195.09 o
  12   6   2    11761.84    11831.07    262.34 o
  13   6   2     2251.53     2457.86    114.93 o
  14   6   2      680.52      616.76     75.90 o
  15   6   2     3011.53     3097.66    163.46 o
  16   6   2     4261.81     4463.20    178.31 o
  17   6   2      489.27      507.71     90.01 o
  18   6   2      960.39      787.61    189.48 o
  19   6   2     4505.00     5621.48    434.93 o
  20   6   2     2660.81     2651.92    335.48 o
   1   7   2     8198.97     8227.13    128.33 o
   2   7   2    22110.50    22159.01    302.37 o
   3   7   2     2097.68     2126.64     48.14 o
   4   7   2      861.76      842.45     30.13 o
   5   7   2     7294.90     6921.23    114.20 o
   6   7   2    14357.59    14327.67    229.97 o
   7   7   2     5084.00     5154.69     91.86 o
   8   7   2      366.05      423.19     28.00 o
   9   7   2    20329.55    20176.08    313.19 o
  10   7   2    11577.61    11555.29    189.56 o
  11   7   2     3931.51     3938.54    108.15 o
  12   7   2       51.78       44.55     26.58 o
  13   7   2     7300.30     7179.62    249.69 o
  14   7   2     5821.56     5897.68    224.98 o
  15   7   2     2795.30     2943.97    173.92 o
  16   7   2      720.30      580.77     80.53 o
  17   7   2     5933.10     6272.83    272.56 o
  18   7   2     2162.88     2508.44    208.11 o
  19   7   2      747.82      624.74    184.78 o
  20   7   2      629.88      675.03    194.35 o
   0   8   2    25919.23    26808.43    558.16 o
   1   8   2    21741.95    22367.05    333.39 o
   2   8   2     1548.28     1517.90     42.76 o
   3   8   2    28979.78    28234.43    403.02 o
   4   8   2    26091.40    25502.37    361.83 o
   5   8   2    21560.65    21825.48    311.29 o
   6   8   2     2641.79     2758.48     63.66 o
   7   8   2     8802.71     8739.69    151.52 o
   8   8   2     5899.18     6112.42    116.92 o
   9   8   2     5359.54     5287.65    111.81 o
  10   8   2      637.36      667.51     44.23 o
  11   8   2    10878.20    10312.32    224.55 o
  12   8   2     4646.67     4866.94    141.15 o
  13   8   2     2115.42     2215.15    130.08 o
  14   8   2       65.41        2.03     44.34 o
  15   8   2     2902.05     2732.33    199.94 o
  16   8   2     1053.10     1051.11    117.29 o
  17   8   2      653.89      620.09    103.53 o
  18   8   2      346.46      308.72    237.82 o
  19   8   2     5112.17     5122.47    429.09 o
  20   8   2      667.98      415.95    174.23 o
  21   8   2      188.29       92.14    131.57 o
   1   9   2    17036.14    17031.55    255.85 o
   2   9   2     4497.96     4467.37     84.56 o
   3   9   2    10589.79    10431.00    169.14 o
   4   9   2      132.73       98.03     16.68 o
   5   9   2    10023.11     9453.34    156.90 o
   6   9   2     7469.91     7580.17    130.54 o
   7   9   2     9186.94     9409.20    170.76 o
   8   9   2     1422.47     1446.49     53.19 o
   9   9   2    16362.29    16426.06    284.63 o
  10   9   2     4381.92     4323.47    120.73 o
  11   9   2     3478.76     3549.81    112.07 o
  12   9   2      385.89      323.64     48.76 o
  13   9   2     8237.21     8414.95    317.02 o
  14   9   2     2657.80     2660.45    194.36 o
  15   9   2     2244.75     2191.34    155.85 o
  16   9   2      299.61      180.47     71.98 o
  17   9   2     4496.96     4840.59    432.82 o
  18   9   2     1142.41     1132.43    154.09 o
  19   9   2      862.19      848.45    210.25 o
  20   9   2      331.82      146.17    141.95 o
  21   9   2     4977.75     5550.10    496.41 o
   0  10   2     5070.75     4913.08    132.19 o
   1  10   2    10490.34    10428.58    170.88 o
   2  10   2      257.86      253.56     21.42 o
   3  10   2     9298.64     9023.56    156.99 o
   4  10   2     5108.94     5217.77    101.60 o
   5  10   2     4864.62     4999.66     96.72 o
   6  10   2      306.47      332.72     27.30 o
   7  10   2    16256.81    16079.86    270.64 o
   8  10   2      607.87      604.14     37.15 o
   9  10   2     5570.21     5495.10    144.82 o
  10  10   2      549.22      485.52     46.47 o
  11  10   2    14069.29    13676.34    341.95 o
  12  10   2     1013.90     1067.91     93.69 o
  13  10   2     4854.41     4854.34    418.30 o
  14  10   2      208.15      234.67     83.22 o
  15  10   2     4551.79     4521.37    224.34 o
  16  10   2      324.84      225.57     70.13 o
  17  10   2     1242.72     1024.01    164.17 o
  18  10   2      512.39      525.96    117.87 o
  19  10   2     4906.23     5143.89    446.93 o
  20  10   2      485.92      450.34    179.26 o
  21  10   2      416.27      225.33    153.79 o
  22  10   2      147.63      189.16    163.69 o
   1  11   2    13596.14    13549.45    211.20 o
   2  11   2     2362.66     2482.57     60.52 o
   3  11   2    10349.03    10162.92    170.49 o
   4  11   2       37.17       43.02     16.99 o
   5  11   2    15383.30    15106.57    246.06 o
   6  11   2      793.24      818.85     42.39 o
   7  11   2     8283.63     8326.06    177.42 o
   8  11   2      291.16      267.00     38.36 o
   9  11   2     8999.62     8867.03    199.29 o
  10  11   2      501.53      443.79     58.07 o
  11  11   2     4320.23     4207.62    163.80 o
  12  11   2        5.65        5.94     49.88 o
  13  11   2    10212.32     9957.75    410.32 o
  14  11   2      540.19      492.20    101.00 o
  15  11   2     1063.20     1180.61    125.96 o
  16  11   2       75.50       26.93     54.23 o
  17  11   2     4300.92     4322.52    441.18 o
  18  11   2      151.98       49.52     96.93 o
  19  11   2      885.01      878.62    206.68 o
  20  11   2      328.53      413.84    170.66 o
  21  11   2     4131.97     3446.83    409.78 o
   0  12   2      194.86      152.69     30.14 o
   1  12   2     8750.53     8914.91    146.45 o
   2  12   2      243.92      249.73     24.72 o
   3  12   2     9913.04     9874.11    168.28 o
   4  12   2       55.95       37.95     18.42 o
   5  12   2    12866.82    12807.66    242.44 o
   6  12   2     1058.29     1040.83     55.09 o
   7  12   2     7654.73     7398.51    184.33 o
   8  12   2      985.39     1099.56     68.52 o
   9  12   2     3584.17     3485.18    139.77 o
  10  12   2      319.54      416.84     57.38 o
  11  12   2     8532.05     8548.05    249.39 o
  12  12   2      697.95      703.86     92.76 o
  13  12   2     1290.92     1465.59    151.74 o
  14  12   2       90.56       25.61     49.21 o
  15  12   2     9948.09     9896.93    368.06 o
  16  12   2      219.33      188.86    102.12 o
  17  12   2      631.90      627.38    131.59 o
  18  12   2       46.62       -7.62     77.01 o
  19  12   2     4642.69     4136.29    424.06 o
  20  12   2      253.52      164.17    138.87 o
  21  12   2      238.64      321.37    169.36 o
   1  13   2    10972.41    10751.03    205.80 o
   2  13   2        6.92       10.74     18.69 o
   3  13   2    10560.94    10906.12    229.49 o
   4  13   2     1251.93     1276.01     63.07 o
   5  13   2    16468.42    16229.85    331.68 o
   6  13   2     1098.25     1143.71     68.63 o
   7  13   2     4528.96     4337.88    264.12 o
   8  13   2      781.05      825.88     80.58 o
   9  13   2    13686.53    13763.96    376.84 o
  10  13   2      109.24       85.72     44.39 o
  11  13   2     2734.42     2767.11    142.10 o
  12  13   2     1104.29     1119.51    103.24 o
  13  13   2     8340.01     8324.96    276.48 o
  14  13   2       35.33       -0.18     46.54 o
  15  13   2     1278.06     1244.94    129.96 o
  16  13   2       65.75       54.42     69.77 o
  17  13   2     6330.04     6237.72    349.70 o
  18  13   2       35.24       76.56    116.24 o
  19  13   2      592.11      374.58    162.06 o
  20  13   2       24.82      -94.42    112.10 o
   0  14   2       47.50       52.98     39.32 o
   1  14   2     9019.19     8865.07    218.49 o
   2  14   2      527.39      496.98     49.25 o
   3  14   2     9867.17     9632.44    237.92 o
   4  14   2      826.29      803.41     64.91 o
   5  14   2    10658.67    10471.96    311.01 o
   6  14   2      127.73      137.73     45.29 o
   7  14   2    17939.45    17339.28    443.31 o
   8  14   2      203.55      123.79     48.32 o
   9  14   2     4676.23     4786.01    218.51 o
  10  14   2      697.91      579.62     74.44 o
  11  14   2     6609.99     6810.84    244.11 o
  12  14   2      195.17      133.32     64.82 o
  13  14   2     2812.17     2977.78    183.05 o
  14  14   2      242.24      168.08     63.98 o
  15  14   2     6914.17     7009.64    295.64 o
  16  14   2       15.52       43.60     65.31 o
  17  14   2      420.59      419.89     97.36 o
  18  14   2       41.68      -82.38     94.17 o
  19  14   2     3836.61     3511.07    392.26 o
   1  15   2     8818.55     8452.48    259.01 o
   2  15   2     2223.41     2100.45    162.15 o
   3  15   2    10613.74    10370.35    308.84 o
   4  15   2      777.62      700.16     76.55 o
   5  15   2    16279.59    15760.63    431.63 o
   6  15   2     2584.85     2501.62    153.21 o
   7  15   2     7583.90     7764.01    304.66 o
   8  15   2      344.25      303.84     62.28 o
   9  15   2     8679.74     8496.85    280.08 o
  10  15   2      826.59      897.47     93.33 o
  11  15   2     1687.75     1679.31    138.94 o
  12  15   2       51.86       60.40     47.45 o
  13  15   2     5552.45     5775.81    257.35 o
  14  15   2      528.41      398.78    113.40 o
  15  15   2     1180.43     1191.53    161.40 o
  16  15   2       10.71      121.49     83.75 o
  17  15   2     4482.24     4283.66    251.03 o
  18  15   2       63.54       82.63     75.31 o
  19  15   2      146.02      205.42    115.55 o
   0  16   2      787.94      831.14    232.88 o
   1  16   2     4681.38     4211.14    193.85 o
   2  16   2       35.39        1.87     37.39 o
   3  16   2     9545.66     9710.39    298.79 o
   4  16   2     2116.71     2095.44    120.75 o
   5  16   2     7853.00     7763.53    245.66 o
   6  16   2      329.32      274.83     75.19 o
   7  16   2    10726.53    10240.21    310.96 o
   8  16   2     1298.24     1264.10    104.50 o
   9  16   2     2145.05     2221.39    135.59 o
  10  16   2      271.02      126.37     56.62 o
  11  16   2     6126.29     6163.25    275.72 o
  12  16   2     2692.90     2401.92    149.40 o
  13  16   2     2032.88     1941.51    283.65 o
  14  16   2        9.55       40.44     75.65 o
  15  16   2     5306.62     5286.16    319.24 o
  16  16   2      322.34      315.96    252.42 o
  17  16   2      850.15      960.36    159.90 o
  18  16   2        8.89        5.03     91.97 o
   1  17   2     4753.66     4866.36    187.59 o
   2  17   2     3601.52     3332.69    156.89 o
   3  17   2     4328.04     4148.12    172.31 o
   4  17   2      471.80      525.16     73.62 o
   5  17   2     6756.27     6532.66    234.79 o
   6  17   2     2324.25     2201.13    131.45 o
   7  17   2     4589.27     4544.56    188.82 o
   8  17   2      172.37       68.87     55.26 o
   9  17   2     3440.21     3675.81    157.52 o
  10  17   2     4047.91     4103.71    170.34 o
  11  17   2     1737.59     1624.87    128.66 o
  12  17   2       28.08       67.81     64.17 o
  13  17   2     2835.62     2749.80    227.40 o
  14  17   2     1943.26     1904.86    200.17 o
  15  17   2      501.06      560.77    127.14 o
  16  17   2      231.84      330.56    113.79 o
  17  17   2     2944.03     2709.85    242.11 o
   0  18   2     7199.02     6869.95    340.98 o
   1  18   2     1561.51     1477.95    110.95 o
   2  18   2      113.69      147.97     52.58 o
   3  18   2     5745.92     5514.97    203.39 o
   4  18   2     5557.66     5290.41    207.39 o
   5  18   2     1825.39     1696.05    120.88 o
   6  18   2       53.89        8.70     47.43 o
   7  18   2     2858.02     2843.54    155.38 o
   8  18   2     3433.54     3392.18    152.69 o
   9  18   2     1549.53     1559.95    109.83 o
  10  18   2       79.61       84.77     62.62 o
  11  18   2     4066.67     4178.42    229.09 o
  12  18   2     2444.44     2693.40    190.68 o
  13  18   2     1315.82     1387.60    173.36 o
  14  18   2      355.70      446.42    120.41 o
  15  18   2     2406.28     2535.23    234.38 o
  16  18   2      731.26      653.56    141.47 o
   1  19   2     2140.68     2316.09    137.24 o
   2  19   2     3467.57     3642.22    171.11 o
   3  19   2      183.30      192.59     62.14 o
   4  19   2      461.20      441.97     72.94 o
   5  19   2     2050.83     2182.98    136.86 o
   6  19   2     4306.90     3792.63    183.69 o
   7  19   2      849.63      968.01    111.48 o
   8  19   2       88.61       34.94     54.82 o
   9  19   2     3287.17     3363.84    175.59 o
  10  19   2     4376.21     4382.36    286.98 o
  11  19   2     1043.93      991.93    128.77 o
  12  19   2      176.95       92.28     75.02 o
  13  19   2     2106.51     1905.74    208.79 o
  14  19   2     2224.17     2568.29    234.14 o
  15  19   2      214.96      197.28    106.01 o
   0  20   2     4516.82     3899.37    269.10 o
   1  20   2     1471.15     1544.08    120.65 o
   2  20   2        3.71       15.06     49.78 o
   3  20   2     2660.43     2532.44    147.53 o
   4  20   2     3841.56     3980.32    205.56 o
   5  20   2      822.66      987.59    112.86 o
   6  20   2      511.18      601.58     88.54 o
   7  20   2      942.54      916.82    103.80 o
   8  20   2     5543.83     5922.46    291.54 o
   9  20   2     1208.43     1068.79    130.10 o
  10  20   2     1109.16      869.15    153.18 o
  11  20   2     1559.69     1721.34    161.34 o
  12  20   2     2880.85     2829.67    329.56 o
  13  20   2      119.20       69.20    153.79 o
   1  21   2     1324.51     1223.05    142.51 o
   2  21   2     4554.66     4910.36    276.14 o
   3  21   2      368.76      386.70     77.87 o
   4  21   2       85.75       74.63     59.94 o
   5  21   2     1162.19     1177.81    115.70 o
   6  21   2     4527.89     4704.23    212.31 o
   7  21   2      518.02      586.56     89.40 o
   8  21   2      174.11      148.78     77.61 o
   9  21   2     1432.80     1559.27    156.16 o
  10  21   2     4192.45     4547.99    309.89 o
  11  21   2      170.03      149.07     84.92 o
  12  21   2      512.72      527.66    135.18 o
   0  22   2     6016.51     6165.75    331.92 o
   1  22   2      958.82      834.09    118.17 o
   2  22   2      123.11       65.92     56.50 o
   3  22   2      779.77      911.17    105.52 o
   4  22   2     3480.24     3379.31    184.28 o
   5  22   2      178.48      180.13     70.77 o
   6  22   2       87.52      108.52     66.90 o
   7  22   2     1197.09     1307.95    145.82 o
   8  22   2     4831.79     4474.07    255.21 o
   9  22   2      629.54      697.77    117.89 o
  10  22   2      712.52      689.01    151.05 o
   1  23   2      626.73      679.13    101.19 o
   2  23   2     4809.33     4666.78    360.73 o
   3  23   2      314.93      435.49    110.85 o
   4  23   2       68.45       31.15     60.53 o
   5  23   2      392.12      323.35     82.21 o
   6  23   2     4120.28     4448.53    218.39 o
   7  23   2      293.76      194.44     90.00 o
   8  23   2      206.33      188.13     90.00 o
   0  24   2     5288.15     4872.38    611.03 o
   1  24   2      160.55      111.43     66.86 o
   2  24   2       62.22       98.93     70.32 o
   3  24   2      389.98      321.98     84.80 o
   4  24   2     4674.03     4621.71    227.26 o
   2   0   3    98542.61    98578.35   2106.40 o
   4   0   3    21130.85    21136.56    477.82 o
   6   0   3    70948.95    69817.37   1364.89 o
   8   0   3     1632.70     1624.47     67.81 o
  10   0   3    24785.22    24911.83    535.29 o
  12   0   3     2952.64     3008.26    146.97 o
  14   0   3    15040.29    14996.97    787.93 o
  18   0   3     7817.67     7560.90    549.79 o
   0   1   3     5386.21     4996.46    115.55 o
   1   1   3     8973.02     8967.29    144.13 o
   2   1   3    25036.76    26321.71    391.81 o
   3   1   3     2971.86     2948.40     59.97 o
   4   1   3    31524.12    30753.31    472.23 o
   5   1   3     6684.42     6793.42    111.32 o
   6   1   3     3681.35     3631.21     73.68 o
   7   1   3      259.63      253.99     20.44 o
   8   1   3    40998.39    41534.14    574.81 o
   9   1   3     1113.88     1192.18     41.99 o
  10   1   3     3031.02     3231.63     70.98 o
  11   1   3     1420.09     1419.41     53.81 o
  12   1   3    21123.95    21509.36    346.41 o
  13   1   3     2069.54     2053.62     92.33 o
  14   1   3     2355.33     2235.94    119.10 o
  15   1   3      711.00      651.81    123.43 o
  18   1   3     3490.03     3084.31    241.87 o
  19   1   3      223.74      250.15    134.65 o
   1   2   3     9934.83     9855.39    173.49 o
   2   2   3    60803.85    60036.73    857.40 o
   3   2   3     4499.63     4358.90     88.46 o
   4   2   3     1739.86     1692.40     43.40 o
   5   2   3     1493.54     1529.21     44.42 o
   6   2   3    23185.23    23393.20    359.00 o
   7   2   3     1469.90     1526.95     45.18 o
   8   2   3     3745.99     3785.72     77.24 o
   9   2   3     3043.95     3086.21     70.63 o
  10   2   3    26698.97    27225.43    385.18 o
  11   2   3     2002.12     2221.39     65.75 o
  12   2   3     5385.52     5488.10    142.74 o
  13   2   3      640.70      770.22     75.02 o
  14   2   3    12272.72    12612.88    313.12 o
  15   2   3     1114.50     1089.17    151.65 o
  16   2   3     2491.17     2774.40    347.81 o
  17   2   3      925.55      924.37    191.75 o
  18   2   3    11190.15    11696.22    504.32 o
  19   2   3      948.99      736.51    201.97 o
   0   3   3    26015.31    25720.54    529.15 o
   1   3   3     5322.38     5207.45    110.01 o
   2   3   3       61.51       62.37     14.98 o
   3   3   3     5426.35     5401.57     94.16 o
   4   3   3    45728.95    44860.61    637.19 o
   5   3   3    12167.93    12661.40    214.86 o
   6   3   3      358.74      358.98     22.94 o
   7   3   3      849.40      875.89     34.52 o
   8   3   3     9727.51     9258.92    155.79 o
   9   3   3     1009.41      959.22     37.26 o
  10   3   3     1014.52     1059.02     41.44 o
  11   3   3     3880.58     3962.13     99.68 o
  12   3   3     8220.79     8417.01    243.03 o
  13   3   3      194.25      223.39     38.63 o
  14   3   3     1552.47     1432.06    105.19 o
  15   3   3     1674.20     1881.95    152.32 o
  16   3   3    11430.23    11426.93    792.96 o
  17   3   3       65.44       81.11    102.04 o
  18   3   3     2154.11     1755.78    280.98 o
  19   3   3     1180.12      843.74    224.85 o
   1   4   3     8083.17     8196.42    135.85 o
   2   4   3    18682.59    18304.24    270.19 o
   3   4   3    10204.10    10185.98    167.67 o
   4   4   3     3390.22     3423.33     69.65 o
   5   4   3     4745.59     4414.08     88.70 o
   6   4   3    22459.88    21808.81    311.22 o
   7   4   3    10556.42    10807.05    165.61 o
   8   4   3     4990.10     4861.46     89.83 o
   9   4   3     2005.75     2191.83     57.08 o
  10   4   3    13019.48    13114.56    223.36 o
  11   4   3     1735.58     1804.30     68.94 o
  12   4   3     1963.11     2103.09     96.19 o
  13   4   3     5868.25     6124.43    174.52 o
  14   4   3    14357.88    14850.29    413.95 o
  15   4   3      859.83      847.19    168.10 o
  16   4   3     1307.53     1413.83    131.85 o
  17   4   3      914.32     1191.56    206.51 o
  19   4   3      675.18      509.55    182.18 o
   0   5   3    24365.66    23441.20    812.80 o
   1   5   3    11435.99    11373.72    185.61 o
   2   5   3      178.34      228.46     19.49 o
   3   5   3     7148.53     6973.48    122.98 o
   4   5   3    36983.33    36676.93    556.78 o
   5   5   3     2052.32     2047.64     57.60 o
   6   5   3     1434.21     1456.52     50.66 o
   7   5   3    10248.68    10383.84    179.69 o
   8   5   3    13893.14    13487.34    205.43 o
   9   5   3      291.11      272.46     24.96 o
  10   5   3     2413.50     2441.20     84.42 o
  11   5   3     9235.20     9583.26    220.94 o
  12   5   3    10554.27    10339.20    254.59 o
  13   5   3      336.13      502.34     63.19 o
  14   5   3     1261.81     1293.39    104.74 o
  15   5   3     4738.87     4599.72    195.14 o
  16   5   3     6275.79     6923.55    291.34 o
  19   5   3     1866.20     1621.46    302.72 o
   1   6   3     8887.80     8706.44    159.90 o
   2   6   3    48705.48    48590.61    710.41 o
   3   6   3    10358.01     9967.42    186.05 o
   4   6   3     1020.22     1166.68     43.51 o
   5   6   3     3576.26     3457.31     69.27 o
   6   6   3    15151.34    14961.19    237.46 o
   7   6   3     5649.10     5822.73    112.69 o
   8   6   3      151.70      177.01     22.00 o
   9   6   3     7778.79     7889.90    143.86 o
  10   6   3     8187.21     8085.64    172.34 o
  11   6   3     3783.12     3849.50    119.64 o
  12   6   3     1538.41     1448.81     78.88 o
  13   6   3     7637.66     8037.04    258.74 o
  14   6   3     8672.68     8576.65    290.95 o
  15   6   3      633.51      659.62     84.17 o
  16   6   3      945.37      854.29    186.72 o
  17   6   3     3561.27     3020.34    330.62 o
  18   6   3     4105.67     4119.10    439.31 o
  19   6   3      516.98      589.37    194.35 o
   0   7   3    34786.04    35572.66    744.25 o
   1   7   3    16416.25    16576.07    259.55 o
   2   7   3     1263.98     1361.47     45.25 o
   3   7   3     9672.29     9622.46    169.02 o
   4   7   3    34874.13    35860.88    518.78 o
   5   7   3     8395.39     8512.69    158.67 o
   6   7   3     2350.62     2330.31     58.16 o
   7   7   3     9222.49     9276.61    162.78 o
   8   7   3     7459.34     7329.76    137.13 o
   9   7   3     5858.52     5704.88    116.28 o
  10   7   3     2005.15     2049.98     68.91 o
  11   7   3     6712.73     6473.27    190.99 o
  12   7   3    10977.82    10757.15    339.14 o
  13   7   3      222.33      114.55     68.33 o
  14   7   3      913.44      882.99     93.35 o
  15   7   3     6848.18     7185.85    300.05 o
  16   7   3     3209.78     3105.34    327.05 o
  17   7   3      861.31     1191.07    224.04 o
  18   7   3      716.72      994.94    240.91 o
  19   7   3     1966.49     2021.02    331.59 o
   1   8   3     2794.90     2593.82     61.33 o
   2   8   3    15097.93    14988.80    264.90 o
   3   8   3    14817.65    15124.05    254.06 o
   4   8   3     1562.30     1548.75     53.72 o
   5   8   3     6846.84     6399.30    113.62 o
   6   8   3    12550.86    12328.98    201.98 o
   7   8   3     5148.88     5290.54    110.13 o
   8   8   3     1044.30     1064.47     44.76 o
   9   8   3     9768.59    10017.63    177.99 o
  10   8   3     6096.99     6075.82    130.82 o
  11   8   3     2423.82     2411.01    110.89 o
  12   8   3      807.84      854.35     86.12 o
  13   8   3    13101.10    13144.30    387.72 o
  14   8   3     6171.18     6057.75    264.61 o
  15   8   3     2147.53     2171.02    223.47 o
  16   8   3      670.45      819.73    129.27 o
  17   8   3     6815.65     7571.93    519.61 o
  18   8   3     2601.25     2608.02    237.25 o
  19   8   3     2305.99     2005.28    334.51 o
   0   9   3    10934.09    11249.68    240.12 o
   1   9   3    11406.58    11161.63    166.58 o
   2   9   3      343.03      388.48     28.79 o
   3   9   3     9005.62     8815.73    159.89 o
   4   9   3     9307.09     9465.59    158.31 o
   5   9   3     7199.34     7272.28    128.21 o
   6   9   3      219.19      244.10     22.00 o
   7   9   3    15396.85    15461.93    243.92 o
   8   9   3     3308.02     3160.86     84.92 o
   9   9   3     4670.17     4688.14    114.43 o
  10   9   3      694.30      700.22     54.40 o
  11   9   3    10032.81     9916.75    462.88 o
  12   9   3     2120.28     2016.75    163.41 o
  13   9   3     1661.29     1374.51    215.52 o
  14   9   3      372.67      468.33    109.34 o
  15   9   3     7883.25     7952.69    373.33 o
  16   9   3     1525.70     1490.06    167.64 o
  17   9   3     1404.48     1327.66    239.45 o
  18   9   3      197.91      374.06    113.18 o
  19   9   3     4482.76     4692.41    494.14 o
   1  10   3    11411.55    11311.53    161.71 o
   2  10   3     1008.51     1029.02     38.35 o
   3  10   3    15058.38    15353.74    236.41 o
   4  10   3       75.80       56.33     15.19 o
   5  10   3    17770.57    17929.27    276.20 o
   6  10   3      872.12      925.86     39.30 o
   7  10   3     9793.83     9578.25    185.40 o
   8  10   3      752.24      750.05     54.08 o
   9  10   3    13992.69    13894.82    271.59 o
  10  10   3     2521.50     2590.28    113.06 o
  11  10   3     3730.33     3704.14    187.18 o
  12  10   3      111.13       43.60     71.38 o
  13  10   3    11338.66    11491.12    979.53 o
  14  10   3     1676.17     1701.14    167.48 o
  15  10   3      934.33     1083.47    143.50 o
  16  10   3       15.86       46.94     69.53 o
  17  10   3     4753.45     4483.14    423.25 o
  18  10   3      686.71      685.95    143.13 o
  19  10   3     1003.47      912.98    168.50 o
   0  11   3     2837.84     2750.76     90.23 o
   1  11   3     7366.61     7394.43    122.30 o
   2  11   3      944.05      942.90     35.11 o
   3  11   3    11403.41    11283.79    186.92 o
   4  11   3      243.94      242.21     22.58 o
   5  11   3     3124.85     2989.22     75.14 o
   6  11   3      934.09     1071.21     46.11 o
   7  11   3     9717.45     9886.04    197.57 o
   8  11   3     1956.71     1960.48     71.15 o
   9  11   3     4768.91     4710.29    150.71 o
  10  11   3      353.20      245.37     65.58 o
  11  11   3    15138.12    14605.37    572.42 o
  12  11   3      329.58      452.84    132.46 o
  13  11   3     1240.52     1129.45    141.15 o
  14  11   3      868.30      804.49    126.65 o
  15  11   3    11606.72    11602.37    486.29 o
  16  11   3      268.41      321.89    101.29 o
  17  11   3      464.09      535.42    130.68 o
  18  11   3       50.24       58.91     87.18 o
  19  11   3     5038.87     5236.84    480.03 o
   1  12   3    12973.09    12929.78    199.98 o
   2  12   3     1263.64     1310.93     43.31 o
   3  12   3    11568.29    11567.76    184.27 o
   4  12   3      389.21      449.83     33.41 o
   5  12   3    20370.06    20485.77    361.03 o
   6  12   3      116.67       80.36     23.65 o
   7  12   3     4538.28     4542.76    122.85 o
   8  12   3      977.92     1002.86     81.11 o
   9  12   3    12241.88    12014.00    388.53 o
  10  12   3     1249.81     1336.28    102.72 o
  11  12   3     2359.88     2413.58    158.22 o
  12  12   3      134.47       36.41     61.38 o
  13  12   3     9281.15     9632.32    422.37 o
  14  12   3      190.94       68.54     75.00 o
  15  12   3     1017.72     1004.01    147.37 o
  16  12   3       22.56       -9.93     68.82 o
  17  12   3     5912.94     6422.70    370.42 o
  18  12   3      170.78      106.53     97.33 o
  19  12   3      813.59      864.83    222.74 o
   0  13   3      315.93      235.88     40.84 o
   1  13   3     5573.59     5579.14    118.50 o
   2  13   3     1806.22     1874.08     61.21 o
   3  13   3     8977.80     8954.60    202.44 o
   4  13   3      838.23      862.71     92.40 o
   5  13   3     7873.00     8140.44    201.69 o
   6  13   3      632.96      678.18     50.76 o
   7  13   3     7072.26     7077.82    325.45 o
   8  13   3      405.18      435.45     78.81 o
   9  13   3     7702.53     7382.96    241.59 o
  10  13   3      243.27      308.49     72.10 o
  11  13   3     8863.49     8677.22    596.02 o
  12  13   3      325.04      216.60     69.89 o
  13  13   3     1414.45     1676.45    186.52 o
  14  13   3      464.03      352.52     84.52 o
  15  13   3     7197.25     6252.83    344.08 o
  16  13   3       91.22       75.88     70.23 o
  17  13   3      201.23      318.51    113.99 o
  18  13   3       45.64      -19.87    124.83 o
  19  13   3     3669.47     4119.26    431.20 o
  20  13   3      139.58       33.91    146.82 o
   1  14   3     7614.08     7613.50    195.47 o
   2  14   3      800.70      872.42     55.86 o
   3  14   3     5459.66     5519.83    172.85 o
   4  14   3       59.71        7.09     29.66 o
   5  14   3    11270.22    11112.42    289.57 o
   6  14   3     1807.62     1734.40    112.62 o
   7  14   3     3032.90     3136.47    171.00 o
   8  14   3       32.16       42.73     46.12 o
   9  14   3    11535.52    11832.42    405.00 o
  10  14   3       84.13        3.95     51.71 o
  11  14   3     2921.70     3010.06    215.96 o
  12  14   3      712.48      564.16    113.26 o
  13  14   3     6438.29     6793.91    349.56 o
  14  14   3      182.46      161.32     76.90 o
  15  14   3     1000.57     1129.20    132.13 o
  16  14   3       76.80       57.47     63.85 o
  17  14   3     3638.72     4252.78    259.88 o
  18  14   3      128.03        9.57    128.00 o
  19  14   3      831.56      808.86    231.17 o
   0  15   3      126.74       71.43     79.41 o
   1  15   3     7436.62     7622.31    281.43 o
   2  15   3      550.20      431.05     63.58 o
   3  15   3     6878.87     7137.99    246.04 o
   4  15   3      393.05      429.52     65.67 o
   5  15   3     4065.59     3864.49    166.71 o
   6  15   3     1858.61     1817.67    119.45 o
   7  15   3     7500.55     7687.43    253.90 o
   8  15   3     2073.85     2194.67    133.05 o
   9  15   3     5370.52     5665.65    249.36 o
  10  15   3      100.28       48.84     55.57 o
  11  15   3     5487.55     5546.61    314.54 o
  12  15   3      661.44      568.09    115.41 o
  13  15   3     1779.29     1739.40    184.14 o
  14  15   3       72.97       86.89     83.36 o
  15  15   3     4864.01     5066.48    258.04 o
  16  15   3      273.85      333.57    119.35 o
  17  15   3     1408.93     1802.04    217.69 o
  18  15   3        3.37      -88.21     88.21 o
   1  16   3     5488.91     5720.27    299.39 o
   2  16   3     4551.05     4738.00    183.09 o
   3  16   3    11649.18    12431.48    346.31 o
   4  16   3       40.14      -32.05     52.29 o
   5  16   3     5079.42     5352.05    204.01 o
   6  16   3     2870.55     2687.22    146.08 o
   7  16   3     5876.99     6184.35    319.76 o
   8  16   3        2.85       51.03     50.00 o
   9  16   3     4521.86     4372.35    285.57 o
  10  16   3     1108.91     1040.50    142.83 o
  11  16   3      502.17      247.63    108.61 o
  12  16   3      250.34       99.88     84.19 o
  13  16   3     4458.16     4457.31    284.90 o
  14  16   3      844.03     1002.08    130.04 o
  15  16   3      965.01     1050.70    137.25 o
  16  16   3       39.40       28.32     91.00 o
  17  16   3     3500.98     3760.58    416.92 o
   0  17   3     6920.34     6766.50    327.67 o
   1  17   3     7136.51     7193.32    251.53 o
   2  17   3       79.33       84.30     51.37 o
   3  17   3     5722.64     6273.34    221.20 o
   4  17   3     4701.73     4667.82    190.45 o
   5  17   3     3584.08     3514.50    171.21 o
   6  17   3      418.00      343.72     67.25 o
   7  17   3     5404.32     5459.60    213.64 o
   8  17   3     1259.16     1210.52    127.91 o
   9  17   3     1494.51     1668.41    184.30 o
  10  17   3      260.99      247.06     93.20 o
  11  17   3     5483.77     5576.51    390.56 o
  12  17   3      943.56      810.72    140.52 o
  13  17   3      915.48      957.63    128.15 o
  14  17   3      281.93      213.38     83.52 o
  15  17   3     4224.37     3991.22    244.38 o
  16  17   3     1210.75      887.87    232.15 o
   1  18   3     5037.11     5106.46    214.20 o
   2  18   3     3517.06     3513.68    168.76 o
   3  18   3     3471.23     3348.27    169.64 o
   4  18   3       57.91       34.35     50.40 o
   5  18   3     3470.18     3536.11    175.13 o
   6  18   3     2031.14     1906.03    134.29 o
   7  18   3     1433.38     1353.42    136.82 o
   8  18   3       60.87      148.81     71.23 o
   9  18   3     4587.70     4300.26    235.05 o
  10  18   3     3059.24     3034.56    238.74 o
  11  18   3     1371.51     1439.49    179.97 o
  12  18   3      257.66      274.46     86.60 o
  13  18   3     2749.90     2828.02    202.54 o
  14  18   3     3068.16     3001.71    293.75 o
  15  18   3      385.27      337.11    172.12 o
   0  19   3     6672.27     6811.19    365.25 o
   1  19   3     3650.68     3330.57    172.68 o
   2  19   3       62.83       52.37     54.26 o
   3  19   3     3628.82     3574.04    175.03 o
   4  19   3     4840.99     4920.83    206.31 o
   5  19   3     2893.09     2844.32    161.33 o
   6  19   3      228.24      284.81     70.92 o
   7  19   3     3339.06     3337.44    205.33 o
   8  19   3     2647.04     2435.49    182.51 o
   9  19   3      989.64      952.33    128.06 o
  10  19   3      396.44      316.01    112.58 o
  11  19   3     2223.74     2393.91    182.23 o
  12  19   3     2333.73     2230.48    184.56 o
  13  19   3      311.68      346.10     97.60 o
  14  19   3      429.52      304.59    121.11 o
   1  20   3     1566.73     1399.39    120.88 o
   2  20   3     3427.20     3771.15    186.49 o
   3  20   3     1207.87     1174.82    158.88 o
   4  20   3       34.95       77.63     57.45 o
   5  20   3     1537.70     1608.69    130.11 o
   6  20   3     3808.79     3692.64    245.70 o
   7  20   3      340.20      240.48     89.07 o
   8  20   3       55.54       22.24     69.79 o
   9  20   3     2388.62     2192.27    181.52 o
  10  20   3     2766.45     2724.91    242.00 o
  11  20   3      140.43      328.52    114.45 o
  12  20   3       74.25      125.38    100.87 o
  13  20   3     2354.19     2511.59    339.70 o
   0  21   3     3597.69     3887.47    276.51 o
   1  21   3     1623.96     1638.50    153.79 o
   2  21   3       80.53       54.80     59.05 o
   3  21   3      841.88      916.59    105.38 o
   4  21   3     4613.96     4727.18    236.85 o
   5  21   3      461.47      449.95    101.59 o
   6  21   3      361.12      185.01     95.27 o
   7  21   3     1173.74     1101.28    139.96 o
   8  21   3     2775.64     3291.06    245.70 o
   9  21   3      266.90      338.48    116.36 o
  10  21   3      933.23      917.96    162.55 o
  11  21   3      740.13     1128.19    178.24 o
   1  22   3     1128.15     1244.47    124.80 o
   2  22   3     5699.12     5993.58    259.41 o
   3  22   3      551.90      658.23    100.09 o
   4  22   3       14.49       27.80     71.77 o
   5  22   3      113.52      144.41     85.27 o
   6  22   3     3167.25     3261.83    215.69 o
   7  22   3      267.07      288.46     96.85 o
   8  22   3       84.62      187.86     86.88 o
   9  22   3      410.39      252.74    117.39 o
   0  23   3     5435.26     6253.83    430.14 o
   1  23   3      120.80      152.11     74.90 o
   2  23   3       84.77       53.90     92.00 o
   3  23   3      235.80      176.82    103.24 o
   4  23   3     4777.90     4979.13    275.74 o
   5  23   3      132.99      167.88     88.63 o
   6  23   3      192.71      176.41     92.18 o
   7  23   3      672.53      811.47    132.02 o
   1  24   3      346.30      311.79     99.74 o
   0   0   4    34400.21    31819.96    920.53 o
   2   0   4      973.54      965.53     58.30 o
   4   0   4    72458.60    72535.21   1692.68 o
   6   0   4     5353.80     5602.56    167.44 o
   8   0   4    34556.48    35236.64    683.22 o
  10   0   4     1949.02     2167.08     90.71 o
  12   0   4    16468.33    16651.48    691.37 o
  14   0   4     1115.37     1075.56    211.71 o
  20   0   4     5675.63     6570.35    522.21 o
   1   1   4      604.96      636.07     27.22 o
   2   1   4    64726.13    63882.14    996.51 o
   3   1   4     4806.87     4954.91    108.32 o
   4   1   4     7245.11     7788.29    154.16 o
   5   1   4     2083.72     2030.64     54.63 o
   6   1   4    20915.18    21010.45    343.42 o
   7   1   4     2262.20     2451.12     63.55 o
   8   1   4      961.14     1002.92     41.00 o
   9   1   4      614.23      691.96     36.08 o
  10   1   4    32574.93    33340.55    549.37 o
  11   1   4     1022.43      900.52     68.79 o
  12   1   4     3248.94     3262.89    152.12 o
  13   1   4      252.85      282.39     57.47 o
  14   1   4    16344.79    16949.33    763.78 o
  15   1   4      945.75     1063.91    160.64 o
  16   1   4     1824.18     1753.35    285.03 o
  20   1   4     1781.05     1642.49    203.84 o
  21   1   4       32.78      140.81    140.49 o
   0   2   4    48504.48    48296.86    888.70 o
   1   2   4      256.16      284.43     18.32 o
   2   2   4     5012.69     5026.86     92.98 o
   3   2   4     6666.73     6987.70    126.44 o
   4   2   4    25413.18    24944.29    405.03 o
   5   2   4    10809.42    11395.82    183.01 o
   6   2   4      743.77      724.77     32.16 o
   7   2   4      414.79      429.79     27.15 o
   8   2   4    26888.91    27406.00    380.81 o
   9   2   4     2720.06     2886.16     76.17 o
  10   2   4     1700.35     1668.39     76.05 o
  11   2   4     1756.79     1637.74     78.02 o
  12   2   4    13702.70    13678.14    424.70 o
  13   2   4      850.05      975.75    113.23 o
  14   2   4     1331.93     1381.34    171.32 o
  15   2   4      371.98      276.92    132.05 o
  16   2   4     9952.09    10318.92    760.19 o
  19   2   4      944.62      875.54    211.22 o
  20   2   4     4711.62     5101.33    327.88 o
  21   2   4       65.68      -47.53    111.61 o
   1   3   4    12058.17    12481.68    192.38 o
   2   3   4    39387.66    39881.01    581.87 o
   3   3   4     8244.05     8773.95    147.83 o
   4   3   4      316.05      314.37     20.95 o
   5   3   4      389.64      335.12     28.71 o
   6   3   4    23798.29    23118.07    357.92 o
   7   3   4     2085.69     2103.23     59.81 o
   8   3   4      814.98      784.72     36.01 o
   9   3   4      768.05      829.62     43.82 o
  10   3   4    19483.19    20047.31    338.36 o
  11   3   4     1862.89     1875.39     84.52 o
  12   3   4     1489.99     1597.92    137.84 o
  13   3   4     2972.83     2908.20    186.87 o
  14   3   4    12336.89    12515.97    471.05 o
  15   3   4      490.23      223.06    125.56 o
  19   3   4     1372.35     1375.20    250.48 o
  20   3   4     1666.63     1557.38    294.77 o
  21   3   4      473.40      665.78    225.01 o
   0   4   4    15989.39    15894.25    270.63 o
   1   4   4    15223.45    15806.50    252.59 o
   2   4   4      252.03      257.52     22.33 o
   3   4   4     7494.09     7717.29    135.71 o
   4   4   4    24346.06    24140.08    353.91 o
   5   4   4    10740.55    11125.81    192.03 o
   6   4   4     2872.79     2872.24     67.42 o
   7   4   4     1939.45     1925.42     52.16 o
   8   4   4    19288.55    19557.03    320.25 o
   9   4   4     1293.14     1383.42     57.77 o
  10   4   4      962.05     1150.25     59.55 o
  11   4   4     1503.25     1498.11     74.47 o
  12   4   4     7656.19     7730.87    222.60 o
  13   4   4     2599.20     2689.21    175.25 o
  14   4   4      287.62      217.10     82.71 o
  15   4   4     1110.68     1233.57    236.53 o
  21   4   4       77.50      188.02    150.55 o
   1   5   4     7993.60     8162.90    145.85 o
   2   5   4    26428.23    26075.22    384.73 o
   3   5   4     6195.72     6161.61    108.50 o
   4   5   4     2267.43     2226.34     61.99 o
   5   5   4     8088.06     7794.91    135.42 o
   6   5   4    12550.37    12583.38    205.79 o
   7   5   4     7437.33     7420.92    128.38 o
   8   5   4      179.41      197.12     23.33 o
   9   5   4     4667.58     4625.18    119.65 o
  10   5   4    13772.49    14137.67    291.54 o
  11   5   4      749.76      835.22     60.72 o
  12   5   4      221.74      186.96     45.77 o
  13   5   4     5444.46     5938.01    264.40 o
  14   5   4    10643.67    11221.70   1017.89 o
  21   5   4      766.99      927.77    258.43 o
   0   6   4    22750.32    22696.67    550.69 o
   1   6   4     8552.45     8714.90    159.05 o
   2   6   4      476.12      501.27     28.69 o
   3   6   4    15449.35    15621.29    244.47 o
   4   6   4    11088.25    10875.63    200.26 o
   5   6   4     3659.25     3567.82     87.48 o
   6   6   4     3335.33     3189.63     68.04 o
   7   6   4     3866.62     4038.32     89.17 o
   8   6   4    18631.45    18827.79    320.56 o
   9   6   4     3617.03     3848.78    105.12 o
  10   6   4      279.48      212.22     36.39 o
  11   6   4     4003.64     3941.13    130.62 o
  12   6   4     6117.21     6457.63    227.44 o
  13   6   4     1031.88      986.35    114.52 o
  14   6   4     1215.18     1153.92    228.58 o
  21   6   4       62.89       41.37    136.76 o
   1   7   4    19090.67    19649.22    321.82 o
   2   7   4    15675.51    15807.89    267.15 o
   3   7   4     8678.94     8546.41    161.88 o
   4   7   4      172.91      150.71     22.07 o
   5   7   4     6731.16     6780.24    134.13 o
   6   7   4    16284.84    16138.71    274.84 o
   7   7   4     5934.72     6043.31    115.65 o
   8   7   4     1046.07     1073.83     44.57 o
   9   7   4    10329.01    10530.97    222.52 o
  10   7   4     3588.23     3844.73    112.44 o
  11   7   4     3260.00     3556.15    147.92 o
  12   7   4      319.49      485.17     69.25 o
  13   7   4     3613.19     3618.00    193.40 o
  14   7   4     6884.29     7373.11    370.88 o
  20   7   4      382.44      277.25    167.74 o
  21   7   4     2915.63     3302.45    435.42 o
   0   8   4    14733.38    14649.89    386.60 o
   1   8   4     3615.69     3454.85     76.52 o
   2   8   4     2747.40     2836.82     72.30 o
   3   8   4    12663.40    12802.91    228.62 o
   4   8   4     8895.04     8484.49    156.20 o
   5   8   4     4198.36     4321.57    106.15 o
   6   8   4      350.69      392.43     33.56 o
   7   8   4    17289.94    17382.89    261.43 o
   8   8   4     4822.12     4841.23    113.72 o
   9   8   4     1465.03     1554.97     67.99 o
  10   8   4      719.53      748.63     51.21 o
  11   8   4     8583.65     8678.46    288.37 o
  12   8   4     4703.16     5249.77    234.52 o
  13   8   4     3822.95     3444.93    324.38 o
  14   8   4     1509.87     1749.60    184.94 o
  20   8   4     1650.87     1547.81    322.02 o
  21   8   4      141.64      259.24    186.72 o
   1   9   4    12496.00    12415.67    221.07 o
   2   9   4     8970.15     8765.38    163.76 o
   3   9   4     9029.08     9046.93    170.46 o
   4   9   4     1228.31     1339.29     53.76 o
   5   9   4    14576.61    14482.19    249.10 o
   6   9   4     1695.38     1606.98     63.77 o
   7   9   4     6132.30     6184.95    122.61 o
   8   9   4     1358.71     1415.34     54.46 o
   9   9   4    10831.57    10796.71    235.34 o
  10   9   4     3809.00     3702.53    188.43 o
  11   9   4     3304.58     3180.27    183.63 o
  12   9   4      750.75      822.65    103.00 o
  13   9   4     9018.72     8900.67    345.16 o
  14   9   4     2052.45     1966.84    259.24 o
  15   9   4     2217.80     2624.67    300.12 o
  20   9   4      207.72      419.03    193.37 o
  21   9   4     3529.96     3864.89    472.40 o
   0  10   4     5248.10     5329.66    188.48 o
   1  10   4    10215.78    10351.43    187.36 o
   2  10   4     1083.45     1094.95     43.35 o
   3  10   4    17033.65    17042.04    300.46 o
   4  10   4     2796.25     2756.36     78.22 o
   5  10   4     2875.84     2765.22     82.91 o
   6  10   4      775.13      744.10     52.79 o
   7  10   4     9038.81     8944.62    198.65 o
   8  10   4     4189.64     4132.79    110.68 o
   9  10   4     3610.93     3643.59    150.92 o
  10  10   4      180.74      166.02     61.46 o
  11  10   4    10142.52     9763.49    365.73 o
  12  10   4      966.44      992.93    136.59 o
  13  10   4     2104.21     1976.60    177.96 o
  14  10   4     2051.97     1739.72    259.08 o
  15  10   4     9888.48    10378.13    657.34 o
  20  10   4      694.93      776.25    243.02 o
  21  10   4      616.01      474.68    213.33 o
   1  11   4    11419.75    11585.56    205.52 o
   2  11   4      914.32      946.25     41.22 o
   3  11   4     9024.67     8961.31    166.94 o
   4  11   4      390.98      347.70     33.66 o
   5  11   4    11088.32    11226.13    219.35 o
   6  11   4     1649.58     1577.13     79.43 o
   7  11   4     4367.21     4192.99    157.26 o
   8  11   4      279.92      310.67     40.85 o
   9  11   4    16629.36    15947.03    417.52 o
  10  11   4      117.77      103.79     63.71 o
  11  11   4     1219.58     1396.60    147.66 o
  12  11   4     1492.57     1175.92    276.68 o
  13  11   4     6865.43     6706.58    342.08 o
  14  11   4      550.64      132.21    130.43 o
  15  11   4     2630.00     2171.24    298.17 o
  19  11   4      516.74      598.78    217.38 o
  20  11   4      323.71      190.62    178.12 o
   0  12   4     1155.29     1110.90     65.39 o
   1  12   4     6604.31     6862.50    142.24 o
   2  12   4      279.75      250.89     27.97 o
   3  12   4    10552.38    10624.76    193.02 o
   4  12   4      235.55      279.00     41.31 o
   5  12   4     3424.50     3433.12    128.20 o
   6  12   4      521.66      582.73     67.32 o
   7  12   4     8914.74     9629.85    419.79 o
   8  12   4      787.50      997.36    126.05 o
   9  12   4     4448.31     4386.94    243.81 o
  10  12   4      254.89      281.92     84.82 o
  11  12   4     9513.35     9588.98    350.23 o
  12  12   4       65.85       69.99     61.69 o
  13  12   4     3431.52     3064.16    226.52 o
  14  12   4      671.34      553.03    168.55 o
  15  12   4     7504.82     7219.09    537.62 o
  16  12   4       35.54      -52.40    101.55 o
  19  12   4     5150.40     4896.65    520.42 o
  20  12   4        1.10     -134.49    134.49 o
   1  13   4     7941.49     8159.46    202.30 o
   2  13   4      846.96      873.56     55.36 o
   3  13   4     5844.04     5643.93    206.93 o
   4  13   4      283.75      328.82     61.15 o
   5  13   4     9793.33     9950.14    292.81 o
   6  13   4      519.24      602.08     75.76 o
   7  13   4     2695.84     2862.21    173.82 o
   8  13   4      644.59      791.85    120.33 o
   9  13   4     9488.30    10314.65    438.04 o
  10  13   4       84.49      131.88     76.73 o
  11  13   4     3036.53     3252.09    230.33 o
  12  13   4      305.14      115.65     76.97 o
  13  13   4     4899.89     5278.07    464.21 o
  14  13   4       77.34       25.72     81.25 o
  15  13   4     1300.23     1375.68    253.40 o
  16  13   4       28.40       32.28    109.99 o
  19  13   4      305.62      194.51    171.96 o
   0  14   4     1236.88     1195.32     68.25 o
   1  14   4     4973.27     5160.80    164.13 o
   2  14   4      243.63      262.31     57.70 o
   3  14   4     7751.80     8159.82    262.73 o
   4  14   4      273.81      317.25     65.57 o
   5  14   4     2239.92     2480.88    132.71 o
   6  14   4      165.72      122.28     58.82 o
   7  14   4     8258.93     8338.68    493.20 o
   8  14   4     1150.55     1412.33    153.67 o
   9  14   4     6417.39     6680.29    344.18 o
  10  14   4        9.82       31.65     71.25 o
  11  14   4     6683.47     6545.55    354.87 o
  12  14   4      497.20      583.75    124.33 o
  13  14   4      910.54      899.87    211.54 o
  14  14   4       11.16       46.72    116.32 o
  15  14   4     5139.87     5555.29    329.40 o
  16  14   4      210.27      169.70    108.64 o
  17  14   4      815.85      916.26    237.82 o
  18  14   4       36.96      -41.33     92.28 o
   1  15   4     4281.01     4349.07    148.88 o
   2  15   4     1254.54     1308.35    147.73 o
   3  15   4     6003.05     5554.24    210.36 o
   4  15   4      338.69      318.77     65.44 o
   5  15   4     6419.19     6388.08    232.42 o
   6  15   4      503.22      472.69     86.88 o
   7  15   4     3268.94     3270.46    196.00 o
   8  15   4      126.90      184.78    122.64 o
   9  15   4     7865.94     8276.19    394.09 o
  10  15   4      806.65      954.46    205.95 o
  11  15   4     1566.94     1746.34    342.70 o
  12  15   4      165.86        1.85     72.84 o
  13  15   4     4920.63     4877.67    444.99 o
  14  15   4      764.58      861.59    222.90 o
  15  15   4     1530.80     1070.86    242.85 o
  16  15   4       50.62       45.59    129.46 o
  17  15   4     4186.41     4484.92    485.71 o
  18  15   4      339.13      399.83    149.81 o
   0  16   4     5223.63     4779.52    389.34 o
   1  16   4     8091.53     8282.75    279.22 o
   2  16   4      182.78      149.16     55.50 o
   3  16   4     7359.55     7531.95    262.17 o
   4  16   4      853.73      876.24    113.00 o
   5  16   4     3114.18     3320.12    267.62 o
   6  16   4      102.77       82.15     59.94 o
   7  16   4     4997.25     5479.19    656.21 o
   8  16   4     1143.47      976.28    209.92 o
   9  16   4     4122.09     4412.61    282.42 o
  10  16   4      193.45      273.05     97.69 o
  11  16   4     4225.03     4254.87    287.64 o
  12  16   4      454.77      665.94    194.19 o
  13  16   4     1480.50     1492.81    273.51 o
  14  16   4      634.45      580.29    200.35 o
  15  16   4     3207.67     2953.34    370.20 o
  16  16   4     1163.07     1053.82    254.05 o
  17  16   4      254.88       95.59    112.35 o
   1  17   4     5202.77     5538.23    216.19 o
   2  17   4     4672.97     4858.73    277.37 o
   3  17   4     4119.60     3897.58    183.04 o
   4  17   4       63.39       11.22     58.34 o
   5  17   4     4599.57     4399.42    255.24 o
   6  17   4     1125.49     1376.20    140.50 o
   7  17   4     2387.97     2190.65    204.81 o
   8  17   4       20.13       93.00     80.25 o
   9  17   4     5682.17     6032.64    338.22 o
  10  17   4     1497.41     1514.73    184.36 o
  11  17   4     1506.00     1237.45    173.21 o
  12  17   4      606.59      683.46    196.46 o
  13  17   4     3685.07     4032.31    413.84 o
  14  17   4     1779.08     2262.25    327.05 o
  15  17   4      804.77      964.60    246.26 o
  16  17   4      618.67      578.11    147.46 o
   0  18   4     4501.21     4166.20    382.53 o
   1  18   4     2893.16     3146.09    166.17 o
   2  18   4       84.11       23.94     51.53 o
   3  18   4     5786.52     5690.46    267.11 o
   4  18   4     2770.52     2673.77    183.13 o
   5  18   4     4015.01     4128.13    244.78 o
   6  18   4      148.63      171.75     76.28 o
   7  18   4     3989.56     4342.98    287.53 o
   8  18   4     1919.04     2070.57    207.29 o
   9  18   4     1896.17     1766.36    199.53 o
  10  18   4      345.04      420.22    124.64 o
  11  18   4     3434.55     2844.32    362.09 o
  12  18   4     2005.83     2134.58    319.91 o
  13  18   4      791.47      695.14    209.11 o
  14  18   4      683.01      390.97    183.15 o
  15  18   4     1833.85     1568.09    216.36 o
   1  19   4     3362.24     3576.18    305.43 o
   2  19   4     3754.96     3753.52    222.00 o
   3  19   4     2690.41     2539.93    183.35 o
   4  19   4      131.68      167.07     76.52 o
   5  19   4     3227.26     3210.51    209.00 o
   6  19   4     3098.93     3278.06    253.90 o
   7  19   4     1210.29     1201.08    172.49 o
   8  19   4      188.27       75.72     88.71 o
   9  19   4     2423.89     2076.98    305.23 o
  10  19   4     2979.66     2827.77    352.19 o
  11  19   4     1166.43      717.04    212.68 o
  12  19   4      149.16       87.44    145.03 o
  13  19   4     2430.52     1902.60    317.48 o
   0  20   4     5345.79     5593.25    453.91 o
   1  20   4     1216.50     1151.43    220.06 o
   2  20   4      152.52      123.30     79.24 o
   3  20   4     2133.99     2276.01    179.84 o
   4  20   4     3523.42     3806.75    330.97 o
   5  20   4     1497.46     1343.03    148.64 o
   6  20   4       15.85      -15.80     83.67 o
   7  20   4     2378.43     2442.22    323.80 o
   8  20   4     4071.40     3420.06    387.72 o
   9  20   4      517.81      699.20    212.68 o
  10  20   4      302.67      515.56    201.97 o
  11  20   4     1764.22     1765.19    307.26 o
  12  20   4     2328.66     2117.87    329.48 o
   1  21   4     1254.03     1443.87    239.04 o
   2  21   4     3831.06     3618.48    538.19 o
   3  21   4     1347.59     1367.69    277.16 o
   4  21   4      241.66      189.90    102.97 o
   5  21   4      558.20      306.72    116.41 o
   6  21   4     4345.11     4326.91    426.49 o
   7  21   4      697.57      535.51    190.13 o
   8  21   4      418.53       89.87    138.05 o
   9  21   4      887.51      528.53    199.21 o
  10  21   4     2729.57     2350.50    340.84 o
   0  22   4     3505.65     3812.00    411.89 o
   1  22   4      501.21      515.15    134.89 o
   2  22   4      193.22        1.30    132.38 o
   3  22   4      389.14      312.07    124.59 o
   4  22   4     4631.65     4876.56    336.88 o
   5  22   4      792.43      640.15    210.89 o
   6  22   4      180.57       31.47    137.24 o
   7  22   4      840.63      442.23    185.91 o
   8  22   4     3334.53     3741.44    414.00 o
   1  23   4      323.04      381.57    132.03 o
   2  23   4     4740.37     4740.53    644.28 o
   3  23   4      154.35       50.45    138.54 o
   4  23   4       50.12      -32.53     99.43 o
   5  23   4      392.77      246.58    175.04 o
   2   0   5     9897.22     9671.12    238.27 o
   4   0   5     2514.96     2497.09    105.49 o
   6   0   5    21090.18    21918.90    541.41 o
   8   0   5     1763.32     1658.24    122.63 o
  10   0   5    23652.19    23441.66    935.66 o
  12   0   5      145.02      309.69    124.91 o
  14   0   5    16236.45    17290.45   1068.43 o
  22   0   5     3854.80     4181.56    472.40 o
   0   1   5    13638.58    12603.83    285.39 o
   1   1   5      167.65      214.47     21.46 o
   2   1   5     1350.32     1438.21     49.38 o
   3   1   5     2875.95     2881.25     78.43 o
   4   1   5    62085.27    63409.51    980.23 o
   5   1   5      953.12      979.40     43.64 o
   6   1   5     2684.11     2675.43     79.08 o
   7   1   5      455.40      469.90     34.07 o
   8   1   5    21943.86    22597.78    431.15 o
   9   1   5      158.65      207.81     36.81 o
  10   1   5      776.80      920.98     82.79 o
  11   1   5      329.00      331.72     56.68 o
  12   1   5    13208.51    13799.70    492.24 o
  13   1   5      272.05      106.34     74.73 o
  14   1   5     1078.40     1103.78    170.92 o
  15   1   5     1081.18     1483.08    273.35 o
  21   1   5       74.56      150.06    152.17 o
  22   1   5      905.10      800.20    173.02 o
   1   2   5     3099.82     3228.08     72.71 o
   2   2   5    27459.72    27522.40    428.64 o
   3   2   5     1109.28     1024.13     39.51 o
   4   2   5      603.91      613.95     36.18 o
   5   2   5     1461.27     1451.42     53.27 o
   6   2   5    28477.60    28123.33    467.06 o
   7   2   5     1509.72     1626.99     58.29 o
   8   2   5      330.03      344.04     35.61 o
   9   2   5     1035.34     1019.65     66.52 o
  10   2   5    19353.52    19654.21    647.97 o
  11   2   5     1765.31     1925.96    137.94 o
  12   2   5      816.29      855.51    107.00 o
  13   2   5       93.13      138.14     73.40 o
  14   2   5    10970.04    10883.12    655.56 o
  22   2   5     3598.93     3735.43    447.75 o
   0   3   5    12849.71    12300.71    276.60 o
   1   3   5     3374.53     3424.67     70.51 o
   2   3   5     2505.15     2580.11     59.22 o
   3   3   5     2863.51     2965.28     69.66 o
   4   3   5    30544.20    30761.31    452.94 o
   5   3   5     1470.36     1524.98     48.03 o
   6   3   5     3375.42     3350.53     83.73 o
   7   3   5     4806.14     5100.30    112.92 o
   8   3   5    24373.48    24795.89    407.59 o
   9   3   5      918.75      880.38     61.78 o
  10   3   5     2323.73     2203.27    180.95 o
  11   3   5     1536.90     1740.33    140.94 o
  12   3   5    14554.18    14588.89    521.52 o
  13   3   5     2033.73     2533.84    221.34 o
  14   3   5     4371.71     3676.87    431.20 o
  22   3   5      929.40     1116.12    276.76 o
   1   4   5     3975.17     3926.69     75.51 o
   2   4   5    43981.58    44353.69    653.05 o
   3   4   5     2000.76     1988.22     55.83 o
   4   4   5      592.27      600.82     27.67 o
   5   4   5     4961.12     4912.25    103.85 o
   6   4   5    15903.31    15930.66    272.27 o
   7   4   5      154.82      188.36     24.12 o
   8   4   5      864.45      886.89     50.00 o
   9   4   5     1620.27     1660.77     79.50 o
  10   4   5    16116.40    16176.51    479.74 o
  11   4   5      975.59      918.34    109.42 o
  12   4   5     2029.44     2081.41    157.75 o
  13   4   5     5933.27     6018.29    515.39 o
  22   4   5     2975.08     2486.45    391.62 o
   0   5   5    24837.62    24290.61    524.94 o
   1   5   5     7288.25     7395.36    124.32 o
   2   5   5     2097.00     2192.20     61.95 o
   3   5   5     3695.73     3596.97     79.47 o
   4   5   5    16235.59    16649.82    262.61 o
   5   5   5     7857.41     7639.71    151.18 o
   6   5   5     1265.95     1263.36     44.25 o
   7   5   5     2055.04     2217.89     68.05 o
   8   5   5    16992.44    17116.39    337.85 o
   9   5   5     1831.05     1831.03     82.39 o
  10   5   5     1349.99     1373.94     93.55 o
  11   5   5     1340.46     1609.94    136.41 o
  12   5   5     7096.44     7132.86    395.30 o
  22   5   5     1419.11      705.85    252.59 o
   1   6   5     9015.55     9648.64    162.62 o
   2   6   5    13819.45    14003.78    250.05 o
   3   6   5     8321.79     8641.88    154.61 o
   4   6   5     2832.57     2969.97     71.03 o
   5   6   5    10201.78    10541.27    203.88 o
   6   6   5     9911.01     9844.56    206.71 o
   7   6   5     2238.84     2255.07     65.06 o
   8   6   5      923.28     1038.29     50.02 o
   9   6   5     4642.97     4895.28    147.49 o
  10   6   5    13163.57    12965.80    353.78 o
  11   6   5      733.59      877.15    183.40 o
  12   6   5     2505.44     2621.91    311.96 o
  22   6   5     1611.84     1183.12    300.93 o
   0   7   5    12698.97    12939.60    441.69 o
   1   7   5     2698.46     2668.36    121.12 o
   2   7   5      245.42      236.45     24.00 o
   3   7   5    13220.08    13373.03    238.37 o
   4   7   5     5088.69     4866.64    116.31 o
   5   7   5     2790.70     2887.41     80.51 o
   6   7   5      841.61      919.88     52.39 o
   7   7   5     4636.02     4617.15    158.26 o
   8   7   5     9926.63    10440.55    214.74 o
   9   7   5     2249.43     2242.48     82.40 o
  10   7   5      476.48      431.48     51.22 o
  11   7   5     9983.41    11027.20    711.53 o
  12   7   5     4352.12     5465.42    450.83 o
   1   8   5    13925.44    14518.44    283.12 o
   2   8   5     8926.49     8867.01    175.86 o
   3   8   5    15822.96    15930.67    270.26 o
   4   8   5      371.79      399.86     32.79 o
   5   8   5    16785.94    16867.03    323.38 o
   6   8   5     3964.83     4021.94    107.68 o
   7   8   5     3210.32     3368.83    114.99 o
   8   8   5     1339.60     1260.67     80.95 o
   9   8   5     7129.88     7063.11    186.74 o
  10   8   5     4000.34     3874.07    191.45 o
  11   8   5     4828.04     4827.87    435.09 o
  12   8   5      376.58      462.83    162.71 o
   0   9   5     4348.75     4217.40    177.77 o
   1   9   5     7735.57     7841.18    169.69 o
   2   9   5      647.40      724.50     41.79 o
   3   9   5    13283.88    13438.76    237.91 o
   4   9   5     2150.80     2128.12     69.23 o
   5   9   5     6650.63     6822.89    169.69 o
   6   9   5      529.80      584.93     53.59 o
   7   9   5     8647.15     8561.81    205.41 o
   8   9   5     3368.79     3357.06    148.12 o
   9   9   5     2978.64     3034.32    171.95 o
  10   9   5     1154.40     1367.96    125.74 o
  11   9   5     7009.43     7343.36    578.18 o
  12   9   5     3066.48     3235.45    371.34 o
   1  10   5     7358.41     7426.53    175.05 o
   2  10   5     4246.73     4294.95    103.73 o
   3  10   5     4725.63     4835.75    109.61 o
   4  10   5       29.31       23.94     21.57 o
   5  10   5    11037.62    10850.57    295.35 o
   6  10   5     1249.69     1277.19     87.35 o
   7  10   5     2836.11     2921.28    149.71 o
   8  10   5      218.31      234.19     54.67 o
   9  10   5     7149.84     7370.32    293.59 o
  10  10   5      776.09      941.46    145.32 o
  11  10   5     1666.64     2019.40    306.28 o
   0  11   5      448.74      505.27     72.01 o
   1  11   5    10544.75    10503.75    234.29 o
   2  11   5      234.44      248.29     29.39 o
   3  11   5    12655.07    12590.15    236.46 o
   4  11   5     1128.33     1271.82     64.32 o
   5  11   5     2694.11     2503.43    177.82 o
   6  11   5      526.53      668.42     94.20 o
   7  11   5     8682.92     8924.09    338.17 o
   8  11   5     1998.09     2006.26    168.74 o
   9  11   5     8214.16     8034.76    400.29 o
  10  11   5       89.25       -4.66     70.73 o
   1  12   5     4275.39     4299.42    150.40 o
   2  12   5      124.18      137.23     23.35 o
   3  12   5     4662.58     5084.90    132.39 o
   4  12   5      111.88       29.89     50.09 o
   5  12   5     8031.69     8115.47    306.70 o
   6  12   5      937.96      630.41    167.90 o
   7  12   5     3470.40     3324.23    223.98 o
   8  12   5     1848.13     1932.28    172.96 o
   9  12   5    10254.37    10827.99    659.94 o
  10  12   5       73.29      147.95    120.53 o
  11  12   5     3281.47     3346.61    238.99 o
  12  12   5       61.06      156.71    116.97 o
   0  13   5     1102.91     1029.33    183.97 o
   1  13   5     5446.85     5675.54    207.96 o
   2  13   5      684.58      695.00     46.58 o
   3  13   5    10725.54    10828.15    320.37 o
   4  13   5       71.23      -32.98     55.30 o
   5  13   5     1259.03     1701.88    163.34 o
   6  13   5      868.33      722.74    118.56 o
   7  13   5    17567.88    17117.91    667.43 o
   8  13   5      164.14      415.79    153.14 o
   9  13   5     5605.55     5952.26    451.80 o
  10  13   5      441.36      587.26    171.64 o
  11  13   5     5582.73     5282.75    445.47 o
  13  13   5     1399.38     1377.14    244.64 o
  14  13   5       36.57      122.16    128.97 o
  15  13   5     6445.13     7496.01    551.73 o
   1  14   5     8339.87     8247.04    329.19 o
   2  14   5       16.14      -13.25     29.41 o
   3  14   5     6109.85     6517.46    445.80 o
   4  14   5      244.09      127.58    237.18 o
   5  14   5     9361.83     9739.55    427.28 o
   6  14   5      209.34       44.09     70.52 o
   7  14   5     5307.55     5344.56    436.07 o
   8  14   5      461.06      469.48    162.71 o
   9  14   5     6810.35     6468.79    500.15 o
  10  14   5      787.95      909.93    210.08 o
  11  14   5     3661.10     3748.09    382.69 o
  16  14   5       43.80      -82.41    135.30 o
  17  14   5     4190.95     4255.86    450.50 o
  18  14   5       66.99      204.41    186.07 o
   0  15   5     5292.60     5159.95    426.98 o
   1  15   5     8491.87     8788.34    478.08 o
   2  15   5      495.65      480.34    113.21 o
   3  15   5     8444.19     7936.94    575.90 o
   4  15   5      575.27      255.67    124.91 o
   5  15   5     2670.57     2750.55    313.75 o
   6  15   5      207.06      149.41    121.18 o
   7  15   5     8810.71     8605.97    583.37 o
   8  15   5     1097.76      979.69    214.30 o
   9  15   5     4081.92     4782.61    426.17 o
  10  15   5       83.98       83.87    120.05 o
  11  15   5     4571.13     4512.99    438.50 o
   1  16   5     5121.83     5690.77    326.25 o
   2  16   5     1069.57     1433.92    251.13 o
   4  16   5       54.25       45.75    104.47 o
   5  16   5     6825.72     7261.43    513.45 o
   6  16   5     1447.69     1005.97    224.68 o
   7  16   5     2221.55     2113.81    290.87 o
   8  16   5      202.05      185.10    134.97 o
   9  16   5     7552.27     7300.85    554.17 o
  10  16   5     1489.82     1331.23    255.67 o
  11  16   5     1152.55     1105.41    245.45 o
   0  17   5     1064.83     1374.55    244.64 o
   1  17   5     3022.39     3218.19    247.24 o
   2  17   5      131.38      231.82    142.44 o
   3  17   5     4705.62     4182.85    408.16 o
   4  17   5     2217.78     1648.55    271.41 o
   5  17   5     2977.40     3290.77    361.28 o
   6  17   5       27.98      -38.77    107.88 o
   7  17   5     3159.75     3699.91    378.15 o
   8  17   5     2222.62     2186.49    313.42 o
   9  17   5     2149.11     2014.69    307.91 o
  10  17   5      102.87      122.64    132.86 o
   1  18   5     2802.47     2946.52    344.57 o
   2  18   5     5237.96     5369.06    463.32 o
   3  18   5     2200.26     2236.46    304.99 o
   4  18   5        3.29       56.45    120.70 o
   5  18   5     2593.91     2756.72    339.87 o
   6  18   5     2715.22     2598.87    338.57 o
   7  18   5     1035.91      640.15    206.35 o
   8  18   5       87.00      157.68    148.28 o
   9  18   5     2329.97     2330.39    333.86 o
  10  18   5     1726.44     2119.98    327.54 o
   1  19   5      363.81      548.33    185.43 o
   2  19   5      105.62       73.49    125.56 o
   3  19   5     2292.48     2505.92    328.83 o
   4  19   5     1818.70     1811.91    288.93 o
   5  19   5     1486.90     1399.69    268.49 o
   6  19   5       80.17       83.71    134.97 o
   7  19   5     2131.52     2046.49    309.85 o
   8  19   5     2845.09     3085.55    368.74 o
   9  19   5      523.44      443.20    185.91 o
  10  19   5      121.21      111.77    160.28 o
   2  20   5     4047.28     4437.87    429.90 o
   3  20   5     2217.40     2841.08    360.31 o
   4  20   5       63.06      159.96    146.49 o
   5  20   5     1404.48     1342.75    271.57 o
   6  20   5     4095.25     4407.05    439.96 o
   7  20   5      989.75     1005.64    248.04 o
   8  20   5      683.50      786.48    228.42 o
   9  20   5     1265.25     1581.06    302.23 o
   3  21   5     1187.82     1130.88    255.67 o
   4  21   5     4006.92     4405.59    446.61 o
   5  21   5      670.43      597.97    205.54 o
   6  21   5      106.21       -7.46    129.46 o
   7  21   5     1427.27     1628.92    309.85 o
   8  21   5     3770.42     3920.37    436.23 o
   9  21   5      535.80      378.80    191.59 o
   5  22   5      620.39      894.68    261.02 o
   6  22   5     3347.24     2993.41    391.62 o
   0   0   6    25200.53    25417.13    762.29 o
   2   0   6     1944.77     2061.89     87.11 o
   4   0   6    43242.08    44013.21   1131.51 o
   6   0   6     2147.85     2323.54    113.13 o
   8   0   6    13174.03    13391.09    536.00 o
  10   0   6     1607.88     1679.70    248.21 o
  12   0   6     8099.39     8796.26    698.39 o
   1   1   6       87.28       69.42     17.92 o
   2   1   6    15292.68    15373.21    283.69 o
   3   1   6     1209.60     1219.49     48.70 o
   4   1   6     2797.28     3055.81     83.36 o
   5   1   6     1827.53     1807.52     71.78 o
   6   1   6    21568.87    22093.76    433.16 o
   7   1   6       30.41       32.50     26.79 o
   8   1   6     1316.59     1441.81    142.91 o
   9   1   6      448.03      450.69     62.03 o
  10   1   6     9938.28    10415.73    469.91 o
  11   1   6      228.19      221.42     82.60 o
  12   1   6     1710.43     1614.97    260.70 o
  13   1   6      480.92      438.01    158.82 o
   0   2   6    18308.26    18269.64    447.17 o
   1   2   6      599.47      672.04     36.56 o
   2   2   6     1244.00     1237.47     47.24 o
   3   2   6     4528.21     4737.74    110.46 o
   4   2   6    31014.56    31894.46    554.83 o
   5   2   6     1705.86     1807.23     73.10 o
   6   2   6      589.93      625.92     45.15 o
   7   2   6      132.11      153.51     40.55 o
   8   2   6    19600.34    20177.31    481.38 o
   9   2   6      354.52      356.01     56.19 o
  10   2   6     1253.07     1194.15    135.78 o
  11   2   6     2489.66     2653.17    219.28 o
  12   2   6    12427.42    14001.79    912.20 o
  13   2   6      488.99      374.58    158.66 o
   1   3   6      568.66      550.60     32.33 o
   2   3   6    26934.31    27267.30    456.95 o
   3   3   6      726.23      802.18     38.75 o
   4   3   6       96.84      102.82     20.63 o
   5   3   6     2749.11     2821.61     81.38 o
   6   3   6    18444.74    18346.24    415.33 o
   7   3   6        8.72       36.06     24.89 o
   8   3   6     1942.62     1909.54     96.13 o
   9   3   6     1253.44     1227.33     91.93 o
  10   3   6     9906.07    10139.93    494.78 o
  11   3   6      837.03      754.84    190.78 o
  12   3   6     1526.85     1450.47    267.35 o
  13   3   6     4451.75     4251.48    434.12 o
  14   3   6     8971.83     9875.71    752.41 o
   0   4   6    17915.42    17333.58    440.49 o
   1   4   6     2679.58     2689.81     63.91 o
   2   4   6      546.16      599.43     29.99 o
   3   4   6     1979.79     1939.88     55.60 o
   4   4   6    21605.08    21484.69    391.09 o
   5   4   6     4208.78     4086.16    105.37 o
   6   4   6       43.92       83.46     23.27 o
   7   4   6     3552.37     3685.97    119.87 o
   8   4   6    17944.22    18117.73    442.12 o
   9   4   6      642.35      594.47     75.98 o
  10   4   6      806.67      827.42    129.83 o
  11   4   6     6384.06     7145.11    568.93 o
  12   4   6     8864.50     9375.89    688.33 o
  13   4   6      781.69      903.77    219.82 o
   1   5   6     5098.83     4936.20    127.72 o
   2   5   6    17643.71    18010.56    360.85 o
   3   5   6     6759.88     6755.02    177.73 o
   4   5   6     1859.33     1913.04     85.70 o
   5   5   6     4224.68     4366.36    152.69 o
   6   5   6    12414.21    12415.93    297.01 o
   7   5   6      930.86      984.09     61.69 o
   8   5   6      724.95      761.58     51.79 o
   9   5   6     6744.88     6917.95    220.31 o
  10   5   6    11179.33    11201.14    545.51 o
  11   5   6      265.12      503.07    167.58 o
  12   5   6     2763.79     2467.96    339.05 o
   0   6   6    21792.19    22218.95   1542.53 o
   1   6   6     3532.99     3541.51    103.98 o
   2   6   6     2688.85     2751.64    113.79 o
   3   6   6     4731.78     4780.50    143.99 o
   4   6   6     7633.90     7803.87    232.59 o
   5   6   6     5872.04     5849.29    184.05 o
   6   6   6      138.15       69.35     37.89 o
   7   6   6     4194.05     4051.75    182.84 o
   8   6   6    11240.67    11176.36    351.17 o
   9   6   6     2626.84     2718.70    110.84 o
  10   6   6      991.77     1206.16    159.92 o
  11   6   6     8270.97     8791.55    645.01 o
   1   7   6     6159.18     6161.00    283.66 o
   2   7   6     7928.80     8003.96    207.21 o
   3   7   6     3985.54     4033.47    135.39 o
   4   7   6      426.13      473.84     49.16 o
   5   7   6     4976.83     5013.53    173.21 o
   6   7   6     6634.80     6851.76    326.57 o
   7   7   6     4540.62     4532.02    258.66 o
   8   7   6     3450.86     3755.21    212.00 o
   9   7   6    10442.74    10589.30    337.92 o
  10   7   6     8112.89     8173.79    369.80 o
   0   8   6    12068.69    12664.72    833.36 o
   1   8   6     5387.64     5398.12    274.36 o
   2   8   6      129.79      100.68     22.09 o
   3   8   6     3916.11     3885.01    141.96 o
   4   8   6     3118.87     3104.47    133.56 o
   5   8   6     6539.32     6724.66    237.48 o
   6   8   6      245.42      364.45     80.72 o
   7   8   6     6608.25     7139.76    255.93 o
   8   8   6     6840.58     7139.70    329.80 o
   9   8   6     4200.72     4358.23    245.07 o
   1   9   6     7799.80     7281.64    343.01 o
   2   9   6     8756.08     8573.63    470.46 o
   3   9   6     3648.73     3715.42    132.67 o
   4   9   6      521.32      471.35     49.76 o
   5   9   6     5017.25     4917.22    256.77 o
   6   9   6     1165.87     1076.00    167.68 o
   7   9   6     3884.12     4167.42    322.83 o
   8   9   6        5.07       -6.68     42.52 o
   9   9   6     8346.69     9232.32    670.00 o
   0  10   6     4160.31     4061.35    411.41 o
   1  10   6    12239.73    11716.17    577.71 o
   2  10   6      827.58      884.77    117.09 o
   3  10   6     5933.17     5986.31    187.62 o
   4  10   6     1224.71     1229.28     93.91 o
   5  10   6     8797.69     8445.49    371.81 o
   6  10   6      123.93      169.65     68.00 o
   7  10   6     7642.30     7962.41    603.97 o
   8  10   6     1725.26     1850.84    289.74 o
   9  10   6     5772.39     5927.23    315.76 o
   1  11   6     9760.20    10125.81    537.02 o
   2  11   6     1211.27     1146.56    135.63 o
   3  11   6     7886.99     8173.27    242.48 o
   4  11   6      306.78      212.50     90.59 o
   5  11   6     5698.37     5591.14    478.24 o
   6  11   6      662.67      660.59    194.67 o
   7  11   6     8764.76     9264.28    680.38 o
   8  11   6      104.18      255.99    140.16 o
   9  11   6     8845.74     8800.64    668.21 o
  11  11   6      766.26     1075.40    198.24 o
   1  12   6     9385.99    10316.32    733.59 o
   2  12   6      378.66      364.20    163.36 o
   3  12   6    12736.20    13439.84    864.02 o
   4  12   6      213.07      261.67    141.46 o
  12  12   6      219.49      210.25    142.11 o
  13  12   6     1107.43     1090.00    222.58 o
  14  12   6        2.95     -105.29    110.80 o
   2   0   7    30254.96    30667.07    724.63 o
   4   0   7     1078.81     1182.56     83.49 o
   6   0   7    29571.35    29656.75    943.18 o
   8   0   7     1320.61     1296.68    217.71 o
   0   1   7    26177.64    27150.46    713.13 o
   1   1   7      654.77      655.66     42.92 o
   2   1   7      110.17      126.17     24.03 o
   3   1   7      115.02      180.41     30.22 o
   4   1   7    21855.39    22161.79    465.82 o
   5   1   7     1071.99     1125.80     62.64 o
   6   1   7     2339.14     2338.32     98.38 o
   7   1   7       57.62       67.14     32.42 o
   8   1   7    15990.06    16371.76   1018.30 o
   9   1   7      372.01      500.96    154.28 o
   1   2   7       52.40       49.98     20.56 o
   2   2   7    17197.93    17437.54    346.28 o
   3   2   7      500.31      622.98     42.21 o
   4   2   7       22.95       24.18     21.51 o
   5   2   7     1156.84     1247.48     64.57 o
   6   2   7    14943.86    15317.59    354.67 o
   7   2   7       96.98       78.77     34.30 o
   8   2   7     2565.75     2701.40    308.72 o
   9   2   7     1601.25     1610.26    247.88 o
   0   3   7    20317.51    20913.49    652.07 o
   1   3   7        9.36       22.16     17.96 o
   2   3   7       13.57       54.55     19.81 o
   3   3   7     4142.92     4185.57    114.15 o
   4   3   7    20734.77    20824.08    421.95 o
   5   3   7      828.04      834.43     51.43 o
   6   3   7      323.86      325.86     39.07 o
   7   3   7     1425.33     1498.41     97.83 o
   8   3   7    10139.06    10416.38    503.77 o
   9   3   7     2008.13     2313.35    302.88 o
  10   3   7      795.69      677.13    190.13 o
   1   4   7     1883.67     1852.90     58.95 o
   2   4   7    11310.44    11470.23    236.38 o
   3   4   7     1482.64     1502.71     56.32 o
   4   4   7      264.15      288.65     29.23 o
   5   4   7     4396.04     4424.30    147.76 o
   6   4   7     8597.63     8990.48    248.06 o
   7   4   7     1493.96     1680.31     84.44 o
   8   4   7      752.73      808.09    134.59 o
   9   4   7     1685.92     1568.73    298.09 o
  10   4   7     8225.42     8630.14    630.25 o
   0   5   7    11830.64    12004.68    419.40 o
   1   5   7     2155.97     2167.72     85.28 o
   2   5   7     1857.52     1935.67     79.69 o
   3   5   7     3019.86     2959.92    109.91 o
   4   5   7    13552.39    13147.79    340.00 o
   5   5   7     1457.95     1480.42    109.54 o
   6   5   7      492.58      589.54     91.93 o
   7   5   7     6742.13     6683.63    224.80 o
   8   5   7     7189.60     7331.88    303.43 o
   9   5   7      439.08      444.52    109.84 o
  10   5   7     1003.30      963.84    157.20 o
   1   6   7     1813.24     1758.22     74.95 o
   2   6   7    10942.96    10865.70    267.70 o
   3   6   7     4211.57     4039.26    127.12 o
   4   6   7      325.39      393.16     49.34 o
   5   6   7     4354.52     4254.36    226.53 o
   6   6   7     7661.53     7900.46    347.82 o
   7   6   7     1513.40     1609.16    188.12 o
   8   6   7      261.18      198.16    143.73 o
   9   6   7     4747.63     4965.56    207.62 o
  10   6   7     6737.78     6848.73    417.25 o
  11   6   7      770.68      737.59    148.86 o
   0   7   7    10875.96    11920.58    759.38 o
   1   7   7     6184.51     5992.59    276.73 o
   2   7   7       55.39       58.78     20.35 o
   3   7   7     5870.46     6055.66    169.60 o
   4   7   7     4801.74     4563.63    192.78 o
   5   7   7     9572.64    10189.28    411.30 o
   6   7   7     1695.66     1669.92    152.92 o
   7   7   7     4580.12     4027.46    417.08 o
   8   7   7     8397.19     8607.30    478.27 o
   9   7   7     1335.93     1356.99    275.95 o
  10   7   7      605.01      455.92    151.52 o
   1   8   7     3048.45     3085.08    236.81 o
   2   8   7     4554.51     4599.42    241.03 o
   3   8   7     5772.77     5810.13    156.56 o
   4   8   7      732.11      740.28     74.94 o
   5   8   7     5871.05     6068.11    294.73 o
   6   8   7     3884.77     4120.20    232.34 o
   7   8   7     2766.41     2704.77    348.71 o
   8   8   7      204.27      232.52     94.16 o
   9   8   7     5234.95     6085.12    525.78 o
   0   9   7     3178.75     3317.21    365.17 o
   1   9   7    10343.99    10330.73    508.75 o
   2   9   7      152.96      100.18     63.15 o
   3   9   7     3735.64     3698.02    129.85 o
   4   9   7     2435.90     2376.98    128.42 o
   5   9   7     8326.39     8318.87    380.21 o
   6   9   7      140.12      120.06     67.32 o
   7   9   7     9190.51     9572.41    505.96 o
   1  10   7     7547.91     7592.43    439.18 o
   2  10   7     2192.31     2229.46    179.52 o
   3  10   7    10461.65    10530.72    439.76 o
   4  10   7      355.65      368.61     53.36 o
   5  10   7     8331.55     8859.64    379.91 o
   6  10   7     1514.12     1452.09    275.46 o
   0  11   7     4106.53     4413.05    429.09 o
   1  11   7     6917.54     7320.83    412.90 o
   2  11   7       16.79        0.49     75.23 o
   3  11   7     5956.49     6436.92    380.08 o
   4  11   7       57.28       17.68    101.88 o
   5  11   7     7036.17     6870.14    598.13 o
   2   0   8      574.68      804.64    152.17 o
   4   0   8    12072.71    13058.76    801.24 o
   6   0   8     2695.70     2327.79    271.57 o
   1   1   8      504.29      556.92    134.65 o
   2   1   8    18727.46    18329.16    748.07 o
   3   1   8      226.50      294.80     77.48 o
   4   1   8      292.32      399.07     86.37 o
   5   1   8      122.03       98.56    100.34 o
   6   1   8    21781.41    22653.02   1232.92 o
   1   2   8      919.71      986.34    174.56 o
   2   2   8      150.03      139.13    110.96 o
   3   2   8     1002.61     1059.48    163.77 o
   4   2   8    21129.28    20805.34    828.13 o
   5   2   8       40.35        2.00     49.77 o
   6   2   8      115.27       89.39     95.06 o
   7   2   8      216.11       90.04    100.74 o
   1   3   8      983.42     1136.44    139.60 o
   2   3   8    12314.63    12795.07    525.38 o
   3   3   8      878.03      902.58    113.16 o
   4   3   8     1174.58     1318.89    201.24 o
   5   3   8     1894.36     1849.06    256.32 o
   6   3   8    16040.70    17345.28   1007.59 o
   7   3   8      542.41      639.34    184.61 o
   0   4   8    18155.24    17967.26    896.14 o
   1   4   8     1339.29     1452.18     87.19 o
   2   4   8      920.32      908.71     59.49 o
   3   4   8     3709.07     3803.85    137.70 o
   4   4   8    13612.68    13153.90    452.88 o
   5   4   8      296.82      351.01     61.13 o
   6   4   8      181.27      110.15    111.94 o
   7   4   8     1687.00     1402.77    250.96 o
   1   5   8     2667.42     2652.13    100.89 o
   2   5   8     6606.01     6762.31    306.35 o
   3   5   8      580.62      549.78     90.14 o
   4   5   8      319.63      300.93    138.22 o
   5   5   8     5384.77     4675.05    432.17 o
   6   5   8    10744.47    11884.08    770.25 o
   7   5   8     3981.02     4127.05    396.64 o
   8   5   8      269.17      220.14    142.27 o
   1   6   8     2020.49     1903.89    150.22 o
   2   6   8      417.64      504.04    164.82 o
   3   6   8     9035.47     9159.40    412.08 o
   4   6   8     3379.31     3400.76    379.61 o
   5   6   8     3860.64     4062.00    399.24 o
   6   6   8     1391.68     1361.24    256.16 o
   7   6   8     5213.17     5903.59    492.68 o
   8   6   8     7236.18     8236.74    625.55 o
   2   7   8     3468.27     3579.90    264.75 o
   3   7   8     1775.58     2047.95    291.20 o
   4   7   8      376.68      230.36    132.21 o
   5   7   8     6640.59     7288.36    564.39 o
   6   7   8     3037.53     3222.31    372.63 o
   7   7   8     1976.06     2335.09    323.97 o
   8   7   8      629.50      436.55    178.45 o
   2   8   8      547.30      600.56    182.83 o
   3   8   8    11806.65    11675.62    810.16 o
   4   8   8     2085.09     2037.08    305.31 o
   5   8   8     3193.30     2958.53    368.90 o
   6   8   8      538.00      494.47    180.72 o
   7   8   8     5632.59     6287.58    535.83 o
   8   8   8     4114.86     4003.11    444.99 o
   2   9   8      948.41     1431.33    261.02 o
   3   9   8     2731.71     2583.62    355.44 o
   4   9   8     1356.26     1450.79    273.68 o
   5   9   8     6781.07     6926.76    573.80 o
   6   9   8     2955.57     3000.87    380.42 o
   7   9   8     2940.80     3099.02    387.56 o
   3  10   8     4724.79     4876.05    472.24 o
   4  10   8     2656.91     3062.19    375.23 o
   5  10   8     1632.75     1816.13    315.86 o
 
